# Supplementary material for: Macrocyclic bis-diphosphenes demonstrating bimetallic exo- and endo-cyclic binding modes
Source: Chem Sci. 2024 Jul 18. Online ahead of print. doi: 10.1039/d4sc03516j (PMC11389489; doi:10.1039/d4sc03516j)
Supplement: SC-OLF-D4SC03516J-s002 [file SC-OLF-D4SC03516J-s002.cif]

# Electronic Supplementary Material (ESI) for Chemical Science.
# This journal is © The Royal Society of Chemistry 2024

####################################################################### 
# 
# This file contains crystal structure data downloaded from the 
# Cambridge Structural Database (CSD) hosted by the Cambridge 
# Crystallographic Data Centre (CCDC).
# 
# Full information about CCDC data access policies and citation 
# guidelines are available at http://www.ccdc.cam.ac.uk/access/V1 
# 
# Audit and citation data items may have been added by the CCDC. 
# Please retain this information to preserve the provenance of 
# this file and to allow appropriate attribution of the data. 
# 
#######################################################################

data_1b_GeCl2
_database_code_depnum_ccdc_archive 'CCDC 2357710'
loop_
_audit_author_name
_audit_author_address
'Terrance Hadlington'
;TU Munich
Germany
;
_audit_update_record             
;
2024-05-23 deposited with the CCDC.	2024-07-16 downloaded from the CCDC.
;

_audit_creation_method           SHELXL-2018/3
_shelx_SHELXL_version_number     2018/3
_chemical_name_systematic        ?
_chemical_name_common            ?
_chemical_melting_point          ?
_chemical_formula_moiety         'C50 H78 Cl2 Ge N6 O1.50 P2'
_chemical_formula_sum            'C50 H78 Cl2 Ge N6 O1.50 P2'
_chemical_formula_weight         992.61

loop_
_atom_type_symbol
_atom_type_description
_atom_type_scat_dispersion_real
_atom_type_scat_dispersion_imag
_atom_type_scat_source
C C 0.0033 0.0016 'International Tables Vol C Tables 4.2.6.8 and 6.1.1.4'
H H 0.0000 0.0000 'International Tables Vol C Tables 4.2.6.8 and 6.1.1.4'
N N 0.0061 0.0033 'International Tables Vol C Tables 4.2.6.8 and 6.1.1.4'
O O 0.0106 0.0060 'International Tables Vol C Tables 4.2.6.8 and 6.1.1.4'
P P 0.1023 0.0942 'International Tables Vol C Tables 4.2.6.8 and 6.1.1.4'
Cl Cl 0.1484 0.1585 'International Tables Vol C Tables 4.2.6.8 and 6.1.1.4'
Ge Ge 0.1547 1.8001 'International Tables Vol C Tables 4.2.6.8 and 6.1.1.4'

_space_group_crystal_system      orthorhombic
_space_group_IT_number           56
_space_group_name_H-M_alt        'P c c n'
_space_group_name_Hall           '-P 2ab 2ac'

_shelx_space_group_comment       
;
The symmetry employed for this shelxl refinement is uniquely defined
by the following loop, which should always be used as a source of
symmetry information in preference to the above space-group names.
They are only intended as comments.
;

loop_
_space_group_symop_operation_xyz
'x, y, z'
'-x+1/2, -y+1/2, z'
'x+1/2, -y, -z+1/2'
'-x, y+1/2, -z+1/2'
'-x, -y, -z'
'x-1/2, y-1/2, -z'
'-x-1/2, y, z-1/2'
'x, -y-1/2, z-1/2'

_cell_length_a                   17.370(4)
_cell_length_b                   18.920(4)
_cell_length_c                   33.750(7)
_cell_angle_alpha                90
_cell_angle_beta                 90
_cell_angle_gamma                90
_cell_volume                     11092(4)
_cell_formula_units_Z            8
_cell_measurement_temperature    150(2)
_cell_measurement_reflns_used    2000
_cell_measurement_theta_min      1.92
_cell_measurement_theta_max      32.50

_exptl_crystal_description       rod
_exptl_crystal_colour            yellow
_exptl_crystal_density_diffrn    1.189
_exptl_crystal_F_000             4224
_exptl_crystal_size_max          0.34
_exptl_crystal_size_mid          0.12
_exptl_crystal_size_min          0.09
_exptl_absorpt_coefficient_mu    0.746
_exptl_absorpt_correction_type   empirical
_exptl_absorpt_correction_T_min  0.776
_exptl_absorpt_correction_T_max  1.000
_exptl_absorpt_process_details   'STOE X-AREA 1.76'

_diffrn_ambient_temperature      150(2)
_diffrn_source                   'Genix 3D HF Mo'
_diffrn_source_voltage           50
_diffrn_source_current           1.000
_diffrn_source_power             0.050
_diffrn_radiation_type           'Mo K\a'
_diffrn_radiation_wavelength     0.71073
_diffrn_radiation_monochromator  'Graded multilayer mirror'
_diffrn_radiation_collimation    '0.6 mm diameter'
_diffrn_measurement_device_type  'STOE StadiVari'
_diffrn_measurement_method       '\w scans'
_diffrn_detector                 Pilatus300K
_diffrn_detector_area_resol_mean 5.81
_diffrn_reflns_number            36330
_diffrn_reflns_av_unetI/netI     0.0886
_diffrn_reflns_av_R_equivalents  0.0661
_diffrn_reflns_limit_h_min       -21
_diffrn_reflns_limit_h_max       18
_diffrn_reflns_limit_k_min       -23
_diffrn_reflns_limit_k_max       18
_diffrn_reflns_limit_l_min       -33
_diffrn_reflns_limit_l_max       41
_diffrn_reflns_theta_min         2.525
_diffrn_reflns_theta_max         26.000
_diffrn_reflns_theta_full        25.242
_diffrn_measured_fraction_theta_max 0.994
_diffrn_measured_fraction_theta_full 0.994
_diffrn_reflns_Laue_measured_fraction_max 0.994
_diffrn_reflns_Laue_measured_fraction_full 0.994
_diffrn_reflns_point_group_measured_fraction_max 0.994
_diffrn_reflns_point_group_measured_fraction_full 0.994
_reflns_number_total             10849
_reflns_number_gt                5428
_reflns_threshold_expression     'I > 2\s(I)'
_reflns_Friedel_coverage         0.000
_reflns_Friedel_fraction_max     .
_reflns_Friedel_fraction_full    .

_reflns_special_details          
;
 Reflections were merged by SHELXL according to the crystal
 class for the calculation of statistics and refinement.
 
 _reflns_Friedel_fraction is defined as the number of unique
 Friedel pairs measured divided by the number that would be
 possible theoretically, ignoring centric projections and
 systematic absences.
;

_computing_data_collection       ?
_computing_cell_refinement       ?
_computing_data_reduction        ?
_computing_structure_solution    'SHELXT 2018/2 (Sheldrick, 2018)'
_computing_structure_refinement  'SHELXL-2018/3 (Sheldrick, 2018)'
_computing_molecular_graphics    ?
_computing_publication_material  ?
_refine_special_details          ?
_refine_ls_structure_factor_coef Fsqd
_refine_ls_matrix_type           full
_refine_ls_weighting_scheme      calc
_refine_ls_weighting_details     
'w=1/[\s^2^(Fo^2^)+(0.1470P)^2^] where P=(Fo^2^+2Fc^2^)/3'
_atom_sites_solution_primary     ?
_atom_sites_solution_secondary   ?
_atom_sites_solution_hydrogens   geom
_refine_ls_hydrogen_treatment    constr
_refine_ls_extinction_method     none
_refine_ls_extinction_coef       .
_refine_ls_number_reflns         10849
_refine_ls_number_parameters     556
_refine_ls_number_restraints     17
_refine_ls_R_factor_all          0.1609
_refine_ls_R_factor_gt           0.0792
_refine_ls_wR_factor_ref         0.2622
_refine_ls_wR_factor_gt          0.2137
_refine_ls_goodness_of_fit_ref   1.002
_refine_ls_restrained_S_all      1.002
_refine_ls_shift/su_max          0.001
_refine_ls_shift/su_mean         0.000

loop_
_atom_site_label
_atom_site_type_symbol
_atom_site_fract_x
_atom_site_fract_y
_atom_site_fract_z
_atom_site_U_iso_or_equiv
_atom_site_adp_type
_atom_site_occupancy
_atom_site_site_symmetry_order
_atom_site_calc_flag
_atom_site_refinement_flags_posn
_atom_site_refinement_flags_adp
_atom_site_refinement_flags_occupancy
_atom_site_disorder_assembly
_atom_site_disorder_group
Ge1 Ge 0.46073(4) 0.53029(4) 0.60429(2) 0.0525(2) Uani 1 1 d . . . . .
Cl2 Cl 0.37313(8) 0.13325(8) 0.50135(4) 0.0479(4) Uani 1 1 d . . . . .
P03 P 0.56803(8) 0.58206(9) 0.64199(4) 0.0449(4) Uani 1 1 d . . . . .
P004 P 0.44719(8) 0.41985(9) 0.64232(5) 0.0486(4) Uani 1 1 d . . . . .
Cl1 Cl 0.54104(11) 0.47773(11) 0.55867(5) 0.0774(6) Uani 1 1 d . . . . .
O1 O 0.45326(19) 0.5388(2) 0.69027(11) 0.0459(10) Uani 1 1 d . . . . .
N3 N 0.3262(3) 0.3876(3) 0.58478(15) 0.0509(13) Uani 1 1 d . . . . .
N4 N 0.4151(3) 0.3078(3) 0.59078(15) 0.0529(13) Uani 1 1 d . . . . .
N1 N 0.5759(3) 0.6858(3) 0.57776(14) 0.0495(12) Uani 1 1 d . . . . .
N2 N 0.6822(3) 0.6281(3) 0.58947(15) 0.0526(13) Uani 1 1 d . . . . .
C1 C 0.4579(3) 0.6110(3) 0.69641(17) 0.0436(13) Uani 1 1 d . . . . .
C2 C 0.5137(3) 0.6448(3) 0.67310(17) 0.0459(15) Uani 1 1 d . . . . .
C3 C 0.5259(3) 0.7164(3) 0.67991(17) 0.0490(15) Uani 1 1 d . . . . .
H3 H 0.563845 0.740779 0.664962 0.059 Uiso 1 1 calc R U . . .
C24 C 0.6069(3) 0.6376(3) 0.60234(17) 0.0474(15) Uani 1 1 d . . . . .
C4 C 0.4821(3) 0.7541(4) 0.70916(19) 0.0519(16) Uani 1 1 d . . . . .
C33 C 0.3925(3) 0.3707(4) 0.60468(18) 0.0517(15) Uani 1 1 d . . . . .
C13 C 0.3844(3) 0.5059(3) 0.69893(17) 0.0461(14) Uani 1 1 d . . . . .
C6 C 0.4117(3) 0.6451(4) 0.72396(17) 0.0478(15) Uani 1 1 d . . . . .
C12 C 0.3707(3) 0.4454(3) 0.67714(17) 0.0481(15) Uani 1 1 d . . . . .
C8 C 0.3339(3) 0.5347(4) 0.72683(17) 0.0510(16) Uani 1 1 d . . . . .
C11 C 0.3035(3) 0.4063(4) 0.68708(18) 0.0555(17) Uani 1 1 d . . . . .
H11 H 0.293537 0.362983 0.673790 0.067 Uiso 1 1 calc R U . . .
C7 C 0.3538(3) 0.6028(4) 0.74854(17) 0.0528(16) Uani 1 1 d . . . . .
C5 C 0.4272(3) 0.7164(4) 0.72981(19) 0.0551(16) Uani 1 1 d . . . . .
H5 H 0.398074 0.740767 0.749315 0.066 Uiso 1 1 calc R U . . .
C9 C 0.2680(3) 0.4939(4) 0.7340(2) 0.0609(18) Uani 1 1 d . . . . .
H9 H 0.231607 0.511239 0.752648 0.073 Uiso 1 1 calc R U . . .
C36 C 0.2816(3) 0.4541(3) 0.58672(19) 0.0552(16) Uani 1 1 d . . . . .
H36 H 0.305330 0.485087 0.607387 0.066 Uiso 1 1 calc R U . . .
C10 C 0.2523(3) 0.4297(4) 0.71563(19) 0.0582(17) Uani 1 1 d . . . . .
C27 C 0.7399(3) 0.5799(4) 0.60631(19) 0.0582(17) Uani 1 1 d . . . . .
H27 H 0.717759 0.557856 0.630728 0.070 Uiso 1 1 calc R U . . .
C39 C 0.4864(4) 0.2681(4) 0.60256(19) 0.0584(17) Uani 1 1 d . . . . .
H39 H 0.510118 0.292793 0.625742 0.070 Uiso 1 1 calc R U . . .
C34 C 0.3096(4) 0.3342(4) 0.55850(19) 0.0600(17) Uani 1 1 d . . . . .
H34 H 0.266930 0.332715 0.540927 0.072 Uiso 1 1 calc R U . . .
C37 C 0.2863(4) 0.4921(4) 0.5471(2) 0.070(2) Uani 1 1 d . . . . .
H37A H 0.340373 0.498634 0.539715 0.105 Uiso 1 1 calc R U . . .
H37B H 0.261192 0.538391 0.549251 0.105 Uiso 1 1 calc R U . . .
H37C H 0.260211 0.463935 0.526758 0.105 Uiso 1 1 calc R U . . .
C16 C 0.4996(3) 0.8328(3) 0.71730(17) 0.0599(17) Uani 1 1 d D . . . .
C21 C 0.2033(9) 0.3540(10) 0.7693(3) 0.069(5) Uani 0.843(14) 1 d D . P A 1
H21A H 0.158473 0.329240 0.780172 0.104 Uiso 0.843(14) 1 calc R U P A 1
H21B H 0.219152 0.391498 0.787590 0.104 Uiso 0.843(14) 1 calc R U P A 1
H21C H 0.245793 0.320382 0.765887 0.104 Uiso 0.843(14) 1 calc R U P A 1
C35 C 0.3648(4) 0.2843(4) 0.5620(2) 0.0666(19) Uani 1 1 d . . . . .
H35 H 0.368207 0.241396 0.547553 0.080 Uiso 1 1 calc R U . . .
C32 C 0.4884(4) 0.7881(4) 0.5792(2) 0.078(2) Uani 1 1 d . . . . .
H32A H 0.515976 0.804483 0.602780 0.117 Uiso 1 1 calc R U . . .
H32B H 0.434259 0.802402 0.580911 0.117 Uiso 1 1 calc R U . . .
H32C H 0.511690 0.808996 0.555482 0.117 Uiso 1 1 calc R U . . .
C30 C 0.4933(4) 0.7084(4) 0.5767(2) 0.0617(18) Uani 1 1 d . . . . .
H30 H 0.465942 0.687486 0.599955 0.074 Uiso 1 1 calc R U . . .
C38 C 0.1985(4) 0.4391(4) 0.5987(2) 0.0688(19) Uani 1 1 d . . . . .
H38A H 0.172382 0.413728 0.577220 0.103 Uiso 1 1 calc R U . . .
H38B H 0.171779 0.483869 0.603719 0.103 Uiso 1 1 calc R U . . .
H38C H 0.197849 0.410182 0.622746 0.103 Uiso 1 1 calc R U . . .
C14 C 0.2809(3) 0.6465(4) 0.7566(2) 0.069(2) Uani 1 1 d . . . . .
H14A H 0.257081 0.659927 0.731340 0.103 Uiso 1 1 calc R U . . .
H14B H 0.294559 0.689192 0.771430 0.103 Uiso 1 1 calc R U . . .
H14C H 0.244409 0.618247 0.772082 0.103 Uiso 1 1 calc R U . . .
C25 C 0.6945(4) 0.6701(4) 0.5570(2) 0.0606(17) Uani 1 1 d . . . . .
H25 H 0.740910 0.673233 0.542204 0.073 Uiso 1 1 calc R U . . .
C26 C 0.6284(4) 0.7067(4) 0.5498(2) 0.0641(18) Uani 1 1 d . . . . .
H26 H 0.620211 0.740227 0.529252 0.077 Uiso 1 1 calc R U . . .
C15 C 0.3906(4) 0.5828(4) 0.78875(18) 0.0636(18) Uani 1 1 d . . . . .
H15A H 0.352544 0.558024 0.805115 0.095 Uiso 1 1 calc R U . . .
H15B H 0.407504 0.625738 0.802411 0.095 Uiso 1 1 calc R U . . .
H15C H 0.434939 0.551826 0.784184 0.095 Uiso 1 1 calc R U . . .
C29 C 0.7588(4) 0.5225(4) 0.5777(2) 0.074(2) Uani 1 1 d . . . . .
H29A H 0.711495 0.497677 0.570056 0.110 Uiso 1 1 calc R U . . .
H29B H 0.794509 0.489012 0.590042 0.110 Uiso 1 1 calc R U . . .
H29C H 0.782802 0.542966 0.554024 0.110 Uiso 1 1 calc R U . . .
C20 C 0.1826(4) 0.3861(4) 0.72941(19) 0.075(2) Uani 1 1 d D . . . .
O2 O 0.250000 0.750000 0.6098(4) 0.173(5) Uiso 1 2 d S . P . .
C28 C 0.8106(4) 0.6242(4) 0.6183(2) 0.078(2) Uani 1 1 d . . . . .
H28A H 0.832748 0.646485 0.594707 0.117 Uiso 1 1 calc R U . . .
H28B H 0.849181 0.593376 0.630630 0.117 Uiso 1 1 calc R U . . .
H28C H 0.794962 0.660748 0.637207 0.117 Uiso 1 1 calc R U . . .
C31 C 0.4558(5) 0.6806(5) 0.5384(3) 0.099(3) Uani 1 1 d . . . . .
H31A H 0.477200 0.705919 0.515565 0.148 Uiso 1 1 calc R U . . .
H31B H 0.400086 0.688357 0.539572 0.148 Uiso 1 1 calc R U . . .
H31C H 0.466331 0.629982 0.535687 0.148 Uiso 1 1 calc R U . . .
C19 C 0.4595(6) 0.8616(6) 0.7541(3) 0.094(4) Uani 0.843(14) 1 d D . P A 1
H19A H 0.477613 0.909689 0.759423 0.140 Uiso 0.843(14) 1 calc R U P A 1
H19B H 0.471331 0.831232 0.776843 0.140 Uiso 0.843(14) 1 calc R U P A 1
H19C H 0.403705 0.862236 0.749734 0.140 Uiso 0.843(14) 1 calc R U P A 1
C40 C 0.4664(5) 0.1953(5) 0.6147(3) 0.118(4) Uani 1 1 d . . . . .
H40A H 0.432448 0.197004 0.637896 0.177 Uiso 1 1 calc R U . . .
H40B H 0.513556 0.169527 0.621506 0.177 Uiso 1 1 calc R U . . .
H40C H 0.440103 0.171262 0.592900 0.177 Uiso 1 1 calc R U . . .
C48 C 0.5168(6) 1.0055(6) 0.5900(4) 0.113(3) Uiso 1 1 d . . . . .
C41 C 0.5431(5) 0.2689(6) 0.5692(3) 0.124(4) Uani 1 1 d . . . . .
H41A H 0.589870 0.243643 0.577164 0.186 Uiso 1 1 calc R U . . .
H41B H 0.556072 0.317842 0.562479 0.186 Uiso 1 1 calc R U . . .
H41C H 0.520502 0.245581 0.545977 0.186 Uiso 1 1 calc R U . . .
C47 C 0.4905(6) 0.9896(6) 0.5531(3) 0.117(3) Uiso 1 1 d . . . . .
H47A H 0.447520 0.956222 0.555119 0.176 Uiso 1 1 calc R U . . .
H47B H 0.532053 0.968237 0.537506 0.176 Uiso 1 1 calc R U . . .
H47C H 0.472862 1.032909 0.539949 0.176 Uiso 1 1 calc R U . . .
C18 C 0.5853(3) 0.8434(5) 0.7253(3) 0.079(3) Uani 0.843(14) 1 d D . P A 1
H18A H 0.596813 0.894083 0.726415 0.118 Uiso 0.843(14) 1 calc R U P A 1
H18B H 0.615348 0.821441 0.704075 0.118 Uiso 0.843(14) 1 calc R U P A 1
H18C H 0.598805 0.821481 0.750722 0.118 Uiso 0.843(14) 1 calc R U P A 1
C46 C 0.7163(5) 0.2314(6) 0.5158(3) 0.115(3) Uiso 1 1 d D . . . .
H46A H 0.684463 0.248253 0.493373 0.138 Uiso 1 1 calc R U . . .
H46B H 0.688098 0.242696 0.540510 0.138 Uiso 1 1 calc R U . . .
C17 C 0.4769(10) 0.8787(5) 0.6821(3) 0.122(6) Uani 0.843(14) 1 d D . P A 1
H17A H 0.423341 0.868871 0.674789 0.184 Uiso 0.843(14) 1 calc R U P A 1
H17B H 0.510593 0.868037 0.659568 0.184 Uiso 0.843(14) 1 calc R U P A 1
H17C H 0.482165 0.928666 0.689219 0.184 Uiso 0.843(14) 1 calc R U P A 1
C43 C 0.2360(7) 0.6322(7) 0.6336(4) 0.151(4) Uiso 1 1 d D . . . .
H43A H 0.209918 0.643830 0.658492 0.226 Uiso 1 1 calc R U . . .
H43B H 0.262974 0.586952 0.636445 0.226 Uiso 1 1 calc R U . . .
H43C H 0.197918 0.628514 0.612269 0.226 Uiso 1 1 calc R U . . .
N5 N 0.5357(7) 1.0198(7) 0.6198(5) 0.184(5) Uiso 1 1 d . . . . .
C23 C 0.1722(9) 0.3221(7) 0.7026(4) 0.157(8) Uani 0.843(14) 1 d D . P A 1
H23A H 0.130273 0.292563 0.712756 0.236 Uiso 0.843(14) 1 calc R U P A 1
H23B H 0.219978 0.294619 0.702006 0.236 Uiso 0.843(14) 1 calc R U P A 1
H23C H 0.159586 0.337960 0.675700 0.236 Uiso 0.843(14) 1 calc R U P A 1
C22 C 0.1096(5) 0.4308(7) 0.7301(7) 0.197(12) Uani 0.843(14) 1 d D . P A 1
H22A H 0.097691 0.446914 0.703225 0.296 Uiso 0.843(14) 1 calc R U P A 1
H22B H 0.117387 0.471794 0.747397 0.296 Uiso 0.843(14) 1 calc R U P A 1
H22C H 0.066721 0.402315 0.740229 0.296 Uiso 0.843(14) 1 calc R U P A 1
C42 C 0.2933(12) 0.6894(10) 0.6237(7) 0.294(11) Uiso 1 1 d D . . . .
H42A H 0.323583 0.702136 0.647485 0.353 Uiso 1 1 calc R U . . .
H42B H 0.329164 0.672879 0.602873 0.353 Uiso 1 1 calc R U . . .
C45 C 0.7235(11) 0.1523(6) 0.5127(6) 0.246(9) Uiso 1 1 d D . . . .
H45A H 0.755381 0.133960 0.534786 0.295 Uiso 1 1 calc R U . . .
H45B H 0.748699 0.139309 0.487428 0.295 Uiso 1 1 calc R U . . .
C44 C 0.6430(11) 0.1203(13) 0.5146(6) 0.300(11) Uiso 1 1 d D . . . .
H44A H 0.604573 0.157943 0.512265 0.450 Uiso 1 1 calc R U . . .
H44B H 0.636316 0.095749 0.539939 0.450 Uiso 1 1 calc R U . . .
H44C H 0.636489 0.086597 0.492801 0.450 Uiso 1 1 calc R U . . .
C49 C 0.6815(11) 0.3053(12) 0.6464(6) 0.252(9) Uiso 1 1 d D . . . .
N6 N 0.6460(10) 0.2656(7) 0.6622(5) 0.232(6) Uiso 1 1 d D . . . .
C50 C 0.6830(10) 0.3868(8) 0.6405(5) 0.244(9) Uiso 1 1 d D . . . .
H50A H 0.652967 0.399168 0.616900 0.366 Uiso 1 1 calc R U . . .
H50B H 0.736322 0.402566 0.637010 0.366 Uiso 1 1 calc R U . . .
H50C H 0.660682 0.409966 0.663762 0.366 Uiso 1 1 calc R U . . .
C17A C 0.424(2) 0.862(4) 0.701(2) 0.12(3) Uiso 0.157(14) 1 d D . P A 2
H17D H 0.380949 0.840549 0.715074 0.175 Uiso 0.157(14) 1 calc R U P A 2
H17E H 0.420444 0.849725 0.672544 0.175 Uiso 0.157(14) 1 calc R U P A 2
H17F H 0.423104 0.913085 0.703928 0.175 Uiso 0.157(14) 1 calc R U P A 2
C18A C 0.5706(15) 0.859(2) 0.6956(12) 0.048(11) Uiso 0.157(14) 1 d D . P A 2
H18D H 0.565180 0.909813 0.690071 0.072 Uiso 0.157(14) 1 calc R U P A 2
H18E H 0.576278 0.833397 0.670560 0.072 Uiso 0.157(14) 1 calc R U P A 2
H18F H 0.616275 0.851382 0.712069 0.072 Uiso 0.157(14) 1 calc R U P A 2
C19A C 0.498(5) 0.843(5) 0.7620(4) 0.11(3) Uiso 0.157(14) 1 d D . P A 2
H19D H 0.546344 0.825398 0.773400 0.166 Uiso 0.1565 1 calc . U P A 2
H19E H 0.454599 0.817649 0.773299 0.166 Uiso 0.1565 1 calc . U P A 2
H19F H 0.493247 0.893834 0.767944 0.166 Uiso 0.1565 1 calc . U P A 2
C22A C 0.124(3) 0.436(4) 0.748(2) 0.09(2) Uiso 0.157(14) 1 d D . P A 2
H22D H 0.127677 0.482461 0.735535 0.138 Uiso 0.157(14) 1 calc R U P A 2
H22E H 0.134593 0.440347 0.776503 0.138 Uiso 0.157(14) 1 calc R U P A 2
H22F H 0.072074 0.416840 0.744263 0.138 Uiso 0.157(14) 1 calc R U P A 2
C23A C 0.1362(19) 0.343(2) 0.7000(11) 0.032(10) Uiso 0.157(14) 1 d D . P A 2
H23D H 0.092927 0.320335 0.713685 0.048 Uiso 0.157(14) 1 calc R U P A 2
H23E H 0.169155 0.306545 0.688200 0.048 Uiso 0.157(14) 1 calc R U P A 2
H23F H 0.116448 0.373988 0.679084 0.048 Uiso 0.157(14) 1 calc R U P A 2
C21A C 0.186(5) 0.350(5) 0.7696(15) 0.05(2) Uiso 0.157(14) 1 d D . P A 2
H21D H 0.140120 0.320992 0.773361 0.082 Uiso 0.157(14) 1 calc R U P A 2
H21E H 0.189235 0.385700 0.790495 0.082 Uiso 0.157(14) 1 calc R U P A 2
H21F H 0.232095 0.319673 0.770702 0.082 Uiso 0.157(14) 1 calc R U P A 2

loop_
_atom_site_aniso_label
_atom_site_aniso_U_11
_atom_site_aniso_U_22
_atom_site_aniso_U_33
_atom_site_aniso_U_23
_atom_site_aniso_U_13
_atom_site_aniso_U_12
Ge1 0.0493(4) 0.0510(5) 0.0573(4) 0.0004(3) -0.0037(3) -0.0107(3)
Cl2 0.0466(8) 0.0421(9) 0.0549(9) -0.0014(7) 0.0036(6) -0.0002(6)
P03 0.0381(7) 0.0461(10) 0.0506(9) -0.0028(7) 0.0029(6) -0.0033(7)
P004 0.0434(8) 0.0471(10) 0.0552(10) -0.0042(8) -0.0020(6) -0.0045(7)
Cl1 0.0908(13) 0.0824(15) 0.0590(11) -0.0153(9) 0.0173(9) -0.0243(11)
O1 0.035(2) 0.047(3) 0.055(2) -0.0040(19) 0.0059(16) -0.0049(17)
N3 0.052(3) 0.042(3) 0.058(3) -0.003(3) -0.011(2) -0.006(2)
N4 0.050(3) 0.045(3) 0.064(3) -0.004(3) -0.003(2) -0.004(2)
N1 0.047(3) 0.049(3) 0.053(3) 0.000(3) 0.004(2) -0.001(2)
N2 0.045(3) 0.053(4) 0.060(3) 0.000(3) 0.013(2) -0.004(2)
C1 0.035(3) 0.045(4) 0.051(3) -0.005(3) -0.004(2) -0.003(3)
C2 0.034(3) 0.052(4) 0.051(3) -0.005(3) -0.002(2) 0.000(3)
C3 0.041(3) 0.053(4) 0.053(4) 0.000(3) -0.007(3) -0.004(3)
C24 0.035(3) 0.054(4) 0.053(4) -0.008(3) 0.000(2) -0.007(3)
C4 0.040(3) 0.047(4) 0.069(4) -0.008(3) -0.008(3) 0.000(3)
C33 0.047(3) 0.050(4) 0.058(4) -0.001(3) 0.000(3) -0.005(3)
C13 0.035(3) 0.051(4) 0.052(4) 0.004(3) -0.003(2) -0.005(3)
C6 0.036(3) 0.058(5) 0.049(3) -0.005(3) 0.002(2) 0.003(3)
C12 0.044(3) 0.048(4) 0.052(4) 0.008(3) -0.003(3) -0.002(3)
C8 0.037(3) 0.065(5) 0.051(4) 0.000(3) 0.000(2) -0.005(3)
C11 0.050(4) 0.060(5) 0.056(4) 0.017(3) -0.004(3) -0.013(3)
C7 0.038(3) 0.068(5) 0.052(4) -0.003(3) 0.006(3) 0.002(3)
C5 0.046(3) 0.056(5) 0.064(4) -0.015(3) -0.002(3) 0.011(3)
C9 0.040(3) 0.080(6) 0.062(4) 0.014(4) 0.006(3) 0.003(3)
C36 0.055(4) 0.047(4) 0.064(4) 0.001(3) -0.011(3) -0.009(3)
C10 0.040(3) 0.075(5) 0.060(4) 0.013(4) -0.006(3) -0.015(3)
C27 0.043(3) 0.063(5) 0.069(4) 0.004(4) 0.010(3) 0.004(3)
C39 0.051(4) 0.057(5) 0.067(4) 0.002(3) -0.003(3) 0.000(3)
C34 0.060(4) 0.055(5) 0.065(4) -0.008(3) -0.015(3) -0.003(3)
C37 0.070(5) 0.067(5) 0.073(5) 0.010(4) -0.021(4) -0.008(4)
C16 0.047(4) 0.055(5) 0.078(5) -0.013(4) -0.002(3) 0.006(3)
C21 0.042(7) 0.071(9) 0.094(9) 0.024(5) 0.010(5) -0.014(6)
C35 0.069(4) 0.060(5) 0.071(5) -0.017(4) -0.011(3) -0.011(4)
C32 0.068(5) 0.064(6) 0.102(6) 0.018(4) 0.015(4) 0.015(4)
C30 0.048(4) 0.064(5) 0.073(5) 0.010(4) -0.001(3) 0.000(3)
C38 0.058(4) 0.075(5) 0.073(5) 0.001(4) -0.008(3) 0.005(4)
C14 0.046(4) 0.074(5) 0.086(5) -0.005(4) 0.013(3) 0.011(3)
C25 0.060(4) 0.055(5) 0.067(4) 0.005(3) 0.015(3) -0.006(3)
C26 0.071(4) 0.059(5) 0.062(4) 0.006(3) 0.018(3) -0.002(4)
C15 0.059(4) 0.077(5) 0.054(4) -0.005(4) -0.002(3) -0.006(4)
C29 0.066(5) 0.062(5) 0.093(6) -0.002(4) 0.008(4) 0.012(4)
C20 0.059(4) 0.084(6) 0.084(5) 0.030(5) 0.002(4) -0.021(4)
C28 0.049(4) 0.089(6) 0.095(6) -0.006(5) 0.003(4) 0.004(4)
C31 0.087(6) 0.117(8) 0.092(6) 0.015(6) -0.036(5) -0.015(5)
C19 0.071(7) 0.077(8) 0.132(9) -0.052(7) 0.024(6) -0.016(6)
C40 0.087(6) 0.084(7) 0.183(10) 0.060(7) 0.004(6) 0.010(5)
C41 0.086(6) 0.175(12) 0.110(8) 0.026(7) 0.020(5) 0.040(7)
C18 0.062(5) 0.064(7) 0.109(9) -0.024(6) 0.001(5) -0.007(4)
C17 0.200(15) 0.041(7) 0.126(10) -0.007(6) -0.074(11) 0.014(8)
C23 0.135(13) 0.23(2) 0.102(10) 0.008(11) 0.016(9) -0.138(14)
C22 0.020(5) 0.176(16) 0.40(3) 0.190(18) 0.001(10) -0.003(7)

_geom_special_details            
;
 All esds (except the esd in the dihedral angle between two l.s. planes)
 are estimated using the full covariance matrix.  The cell esds are taken
 into account individually in the estimation of esds in distances, angles
 and torsion angles; correlations between esds in cell parameters are only
 used when they are defined by crystal symmetry.  An approximate (isotropic)
 treatment of cell esds is used for estimating esds involving l.s. planes.
;

loop_
_geom_bond_atom_site_label_1
_geom_bond_atom_site_label_2
_geom_bond_distance
_geom_bond_site_symmetry_2
_geom_bond_publ_flag
Ge1 Cl1 2.303(2) . ?
Ge1 P03 2.4601(16) . ?
Ge1 P004 2.4633(19) . ?
P03 C24 1.830(6) . ?
P03 C2 1.845(6) . ?
P004 C33 1.839(6) . ?
P004 C12 1.839(6) . ?
O1 C13 1.380(6) . ?
O1 C1 1.384(7) . ?
N3 C33 1.372(7) . ?
N3 C34 1.374(8) . ?
N3 C36 1.479(8) . ?
N4 C33 1.338(8) . ?
N4 C35 1.379(8) . ?
N4 C39 1.501(8) . ?
N1 C24 1.345(7) . ?
N1 C26 1.371(7) . ?
N1 C30 1.498(8) . ?
N2 C25 1.371(8) . ?
N2 C24 1.391(7) . ?
N2 C27 1.469(8) . ?
C1 C6 1.387(8) . ?
C1 C2 1.403(8) . ?
C2 C3 1.389(8) . ?
C3 C4 1.436(8) . ?
C4 C5 1.379(9) . ?
C4 C16 1.546(9) . ?
C13 C12 1.381(8) . ?
C13 C8 1.398(8) . ?
C6 C5 1.389(9) . ?
C6 C7 1.530(8) . ?
C12 C11 1.422(8) . ?
C8 C9 1.402(8) . ?
C8 C7 1.521(9) . ?
C11 C10 1.385(9) . ?
C7 C14 1.537(8) . ?
C7 C15 1.547(8) . ?
C9 C10 1.391(10) . ?
C36 C37 1.521(9) . ?
C36 C38 1.526(8) . ?
C10 C20 1.536(8) . ?
C27 C29 1.491(9) . ?
C27 C28 1.542(9) . ?
C39 C40 1.478(11) . ?
C39 C41 1.497(10) . ?
C34 C35 1.350(9) . ?
C16 C18A 1.520(5) . ?
C16 C19A 1.520(5) . ?
C16 C17A 1.522(5) . ?
C16 C17 1.523(5) . ?
C16 C19 1.524(5) . ?
C16 C18 1.527(5) . ?
C21 C20 1.522(5) . ?
C32 C30 1.513(10) . ?
C30 C31 1.539(10) . ?
C25 C26 1.363(9) . ?
C20 C23A 1.518(5) . ?
C20 C21A 1.520(5) . ?
C20 C22A 1.522(5) . ?
C20 C22 1.523(5) . ?
C20 C23 1.523(5) . ?
O2 C42 1.45(2) 2_565 ?
O2 C42 1.45(2) . ?
C48 N5 1.094(15) . ?
C48 C47 1.361(14) . ?
C46 C46 1.366(17) 2_655 ?
C46 C45 1.507(5) . ?
C43 C42 1.508(5) . ?
C45 C44 1.525(5) . ?
C49 N6 1.108(5) . ?
C49 C50 1.554(19) . ?

loop_
_geom_angle_atom_site_label_1
_geom_angle_atom_site_label_2
_geom_angle_atom_site_label_3
_geom_angle
_geom_angle_site_symmetry_1
_geom_angle_site_symmetry_3
_geom_angle_publ_flag
Cl1 Ge1 P03 93.37(6) . . ?
Cl1 Ge1 P004 92.28(7) . . ?
P03 Ge1 P004 98.08(6) . . ?
C24 P03 C2 103.6(3) . . ?
C24 P03 Ge1 97.45(18) . . ?
C2 P03 Ge1 99.38(18) . . ?
C33 P004 C12 101.6(3) . . ?
C33 P004 Ge1 96.8(2) . . ?
C12 P004 Ge1 100.3(2) . . ?
C13 O1 C1 117.6(4) . . ?
C33 N3 C34 108.7(5) . . ?
C33 N3 C36 128.1(5) . . ?
C34 N3 C36 123.0(5) . . ?
C33 N4 C35 110.3(5) . . ?
C33 N4 C39 126.4(5) . . ?
C35 N4 C39 123.3(6) . . ?
C24 N1 C26 110.8(5) . . ?
C24 N1 C30 126.3(5) . . ?
C26 N1 C30 122.5(5) . . ?
C25 N2 C24 108.8(5) . . ?
C25 N2 C27 124.3(5) . . ?
C24 N2 C27 127.0(5) . . ?
O1 C1 C6 121.8(5) . . ?
O1 C1 C2 114.0(5) . . ?
C6 C1 C2 124.2(6) . . ?
C3 C2 C1 117.2(5) . . ?
C3 C2 P03 130.0(4) . . ?
C1 C2 P03 112.2(5) . . ?
C2 C3 C4 121.1(6) . . ?
N1 C24 N2 105.7(5) . . ?
N1 C24 P03 133.9(4) . . ?
N2 C24 P03 120.0(5) . . ?
C5 C4 C3 117.2(6) . . ?
C5 C4 C16 123.0(6) . . ?
C3 C4 C16 119.8(5) . . ?
N4 C33 N3 106.4(5) . . ?
N4 C33 P004 122.7(4) . . ?
N3 C33 P004 130.8(5) . . ?
O1 C13 C12 114.2(5) . . ?
O1 C13 C8 120.7(5) . . ?
C12 C13 C8 125.1(5) . . ?
C1 C6 C5 115.8(5) . . ?
C1 C6 C7 120.0(6) . . ?
C5 C6 C7 123.9(5) . . ?
C13 C12 C11 116.6(5) . . ?
C13 C12 P004 115.7(4) . . ?
C11 C12 P004 127.4(5) . . ?
C13 C8 C9 114.4(6) . . ?
C13 C8 C7 120.8(5) . . ?
C9 C8 C7 124.7(5) . . ?
C10 C11 C12 121.7(6) . . ?
C8 C7 C6 109.3(5) . . ?
C8 C7 C14 110.7(5) . . ?
C6 C7 C14 110.9(6) . . ?
C8 C7 C15 108.0(5) . . ?
C6 C7 C15 109.4(5) . . ?
C14 C7 C15 108.5(5) . . ?
C4 C5 C6 124.3(6) . . ?
C10 C9 C8 124.4(6) . . ?
N3 C36 C37 109.6(5) . . ?
N3 C36 C38 110.4(5) . . ?
C37 C36 C38 111.7(5) . . ?
C11 C10 C9 117.6(6) . . ?
C11 C10 C20 123.1(7) . . ?
C9 C10 C20 119.2(6) . . ?
N2 C27 C29 110.6(5) . . ?
N2 C27 C28 107.9(6) . . ?
C29 C27 C28 113.0(5) . . ?
C40 C39 C41 111.9(8) . . ?
C40 C39 N4 110.2(6) . . ?
C41 C39 N4 109.8(6) . . ?
C35 C34 N3 108.0(6) . . ?
C18A C16 C19A 117(4) . . ?
C18A C16 C17A 114(3) . . ?
C19A C16 C17A 108(4) . . ?
C17 C16 C19 108.4(9) . . ?
C17 C16 C18 108.5(8) . . ?
C19 C16 C18 104.7(7) . . ?
C18A C16 C4 113.0(17) . . ?
C19A C16 C4 107(3) . . ?
C17A C16 C4 96(3) . . ?
C17 C16 C4 111.1(6) . . ?
C19 C16 C4 113.5(6) . . ?
C18 C16 C4 110.4(5) . . ?
C34 C35 N4 106.7(6) . . ?
N1 C30 C32 109.7(5) . . ?
N1 C30 C31 109.2(6) . . ?
C32 C30 C31 111.3(6) . . ?
C26 C25 N2 107.8(6) . . ?
C25 C26 N1 106.9(6) . . ?
C23A C20 C21A 111(4) . . ?
C23A C20 C22A 104(3) . . ?
C21A C20 C22A 86(5) . . ?
C21 C20 C22 113.9(12) . . ?
C21 C20 C23 103.6(11) . . ?
C22 C20 C23 110.6(10) . . ?
C23A C20 C10 120.6(19) . . ?
C21A C20 C10 119(3) . . ?
C21 C20 C10 107.2(7) . . ?
C22A C20 C10 109(3) . . ?
C22 C20 C10 111.3(7) . . ?
C23 C20 C10 109.9(7) . . ?
C42 O2 C42 142(2) 2_565 . ?
N5 C48 C47 177.4(14) . . ?
C46 C46 C45 116.1(14) 2_655 . ?
O2 C42 C43 107.3(15) . . ?
C46 C45 C44 108.4(15) . . ?
N6 C49 C50 138(2) . . ?

_refine_diff_density_max         1.225
_refine_diff_density_min         -0.643
_refine_diff_density_rms         0.090

_shelx_res_file                  
;
REM Old TITL Pccn in Pccn
REM SHELXT solution in Pccn: R1 0.221, Rweak 0.022, Alpha 0.053
REM <I/s>   0.340 for  895 systematic absences,  Orientation as input
REM Formula found by SHELXT:  C93 N10 O4 P2 Cl6 Ge2
REM  C:\XRay\TH153_~1\Pccn_a.res in Pccn
REM wR2 = 0.2578, GooF = S = 1.023, Restrained GooF = 1.023 for all data
REM R1 = 0.0796 for 5428 Fo > 4sig(Fo) and 0.1615 for all 10849 data
REM 525 parameters refined using 0 restraints
REM Highest difference peak  1.114,  deepest hole -0.570,  1-sigma level  0.085
REM  C:\XRay\TH153_~1\Pccn_a.res in Pccn
REM wR2 = 0.2608, GooF = S = 0.999, Restrained GooF = 1.000 for all data
REM R1 = 0.0795 for 5428 Fo > 4sig(Fo) and 0.1613 for all 10849 data
REM 526 parameters refined using 2 restraints
REM Highest difference peak  1.177,  deepest hole -0.590,  1-sigma level  0.088
TITL C:\XRay\TH153_~1\Pccn_a.res in Pccn
    C:\XRay\TH153_~1\Pccn_a.res
    created by SHELXL-2018/3 at 16:29:02 on 17-May-2024
CELL 0.71073 17.3700 18.9200 33.7500 90.000 90.000 90.000
ZERR 8.0000 0.0035 0.0038 0.0067 0.000 0.000 0.000
LATT 1
SYMM 0.5-X, 0.5-Y, Z
SYMM 0.5+X, -Y, 0.5-Z
SYMM -X, 0.5+Y, 0.5-Z
SFAC C H N O P CL GE
UNIT 400 624 48 12 16 16 8
MERG 2
OMIT -2 52
FMAP
GRID
PLAN
TEMP -123
BOND
DANG 2.50 0.005 N6 C50
DFIX 1.10 0.005 N6 C49
DFIX 1.52 0.005 C42 C43 C44 C45 C45 C46
DFIX 1.52 0.005 C16 C17A C16 C18A C16 C19A
DFIX 1.52 0.005 C20 C21A C20 C22A C20 C23A
DFIX 1.52 0.005 C16 C17 C16 C18 C16 C19
DFIX 1.52 0.005 C20 C21 C20 C22 C20 C23
L.S. 20
ACTA
WGHT    0.147000
FVAR       0.13807   0.84348
GE1   7    0.460728    0.530291    0.604293    11.00000    0.04925    0.05100 =
         0.05733    0.00043   -0.00372   -0.01070
CL2   6    0.373126    0.133251    0.501347    11.00000    0.04662    0.04214 =
         0.05486   -0.00142    0.00361   -0.00018
P03   5    0.568028    0.582063    0.641994    11.00000    0.03805    0.04613 =
         0.05063   -0.00282    0.00292   -0.00329
P004  5    0.447190    0.419855    0.642317    11.00000    0.04340    0.04714 =
         0.05522   -0.00417   -0.00197   -0.00448
CL1   6    0.541040    0.477734    0.558674    11.00000    0.09084    0.08235 =
         0.05902   -0.01534    0.01727   -0.02434
O1    4    0.453264    0.538770    0.690266    11.00000    0.03515    0.04741 =
         0.05502   -0.00397    0.00589   -0.00494
N3    3    0.326154    0.387578    0.584783    11.00000    0.05203    0.04231 =
         0.05823   -0.00292   -0.01106   -0.00615
N4    3    0.415143    0.307768    0.590779    11.00000    0.05031    0.04467 =
         0.06374   -0.00442   -0.00275   -0.00387
N1    3    0.575927    0.685791    0.577760    11.00000    0.04700    0.04900 =
         0.05258    0.00012    0.00373   -0.00149
N2    3    0.682189    0.628069    0.589465    11.00000    0.04486    0.05257 =
         0.06048   -0.00010    0.01298   -0.00372
C1    1    0.457865    0.610994    0.696414    11.00000    0.03518    0.04512 =
         0.05053   -0.00460   -0.00370   -0.00297
C2    1    0.513685    0.644848    0.673101    11.00000    0.03421    0.05209 =
         0.05134   -0.00456   -0.00213    0.00010
C3    1    0.525883    0.716379    0.679911    11.00000    0.04130    0.05310 =
         0.05270   -0.00023   -0.00719   -0.00411
AFIX  43
H3    2    0.563845    0.740779    0.664962    11.00000   -1.20000
AFIX   0
C24   1    0.606854    0.637612    0.602343    11.00000    0.03545    0.05408 =
         0.05257   -0.00825    0.00047   -0.00656
C4    1    0.482089    0.754076    0.709165    11.00000    0.03967    0.04666 =
         0.06922   -0.00837   -0.00846    0.00031
C33   1    0.392525    0.370655    0.604681    11.00000    0.04717    0.05013 =
         0.05776   -0.00138    0.00038   -0.00454
C13   1    0.384358    0.505872    0.698934    11.00000    0.03518    0.05056 =
         0.05246    0.00400   -0.00305   -0.00508
C6    1    0.411737    0.645111    0.723957    11.00000    0.03628    0.05804 =
         0.04918   -0.00537    0.00169    0.00267
C12   1    0.370662    0.445407    0.677142    11.00000    0.04373    0.04849 =
         0.05219    0.00839   -0.00301   -0.00243
C8    1    0.333869    0.534745    0.726833    11.00000    0.03681    0.06502 =
         0.05127    0.00002    0.00041   -0.00492
C11   1    0.303507    0.406291    0.687078    11.00000    0.04998    0.06019 =
         0.05643    0.01712   -0.00418   -0.01320
AFIX  43
H11   2    0.293537    0.362983    0.673790    11.00000   -1.20000
AFIX   0
C7    1    0.353793    0.602809    0.748538    11.00000    0.03835    0.06774 =
         0.05241   -0.00291    0.00598    0.00166
C5    1    0.427210    0.716377    0.729808    11.00000    0.04558    0.05593 =
         0.06372   -0.01475   -0.00199    0.01134
AFIX  43
H5    2    0.398074    0.740767    0.749315    11.00000   -1.20000
AFIX   0
C9    1    0.267959    0.493899    0.733999    11.00000    0.04031    0.08042 =
         0.06208    0.01439    0.00559    0.00294
AFIX  43
H9    2    0.231607    0.511239    0.752648    11.00000   -1.20000
AFIX   0
C36   1    0.281616    0.454105    0.586716    11.00000    0.05483    0.04705 =
         0.06358    0.00140   -0.01094   -0.00859
AFIX  13
H36   2    0.305330    0.485087    0.607387    11.00000   -1.20000
AFIX   0
C10   1    0.252256    0.429703    0.715629    11.00000    0.04034    0.07452 =
         0.05989    0.01340   -0.00582   -0.01513
C27   1    0.739851    0.579869    0.606307    11.00000    0.04315    0.06255 =
         0.06899    0.00372    0.01007    0.00386
AFIX  13
H27   2    0.717759    0.557856    0.630728    11.00000   -1.20000
AFIX   0
C39   1    0.486399    0.268120    0.602556    11.00000    0.05078    0.05745 =
         0.06685    0.00223   -0.00286    0.00012
AFIX  13
H39   2    0.510118    0.292793    0.625742    11.00000   -1.20000
AFIX   0
C34   1    0.309628    0.334224    0.558497    11.00000    0.06042    0.05454 =
         0.06493   -0.00766   -0.01479   -0.00312
AFIX  43
H34   2    0.266930    0.332715    0.540927    11.00000   -1.20000
AFIX   0
C37   1    0.286261    0.492149    0.547086    11.00000    0.06967    0.06673 =
         0.07312    0.01006   -0.02068   -0.00834
AFIX 137
H37A  2    0.340373    0.498634    0.539715    11.00000   -1.50000
H37B  2    0.261192    0.538391    0.549251    11.00000   -1.50000
H37C  2    0.260211    0.463935    0.526758    11.00000   -1.50000
AFIX   0
C16   1    0.499569    0.832848    0.717297    11.00000    0.04672    0.05537 =
         0.07758   -0.01296   -0.00224    0.00556
PART 1
C21   1    0.203346    0.353952    0.769316    21.00000    0.04244    0.07067 =
         0.09438    0.02423    0.01040   -0.01365
AFIX 137
H21A  2    0.158473    0.329240    0.780172    21.00000   -1.50000
H21B  2    0.219152    0.391498    0.787590    21.00000   -1.50000
H21C  2    0.245793    0.320382    0.765887    21.00000   -1.50000
PART 0
AFIX   0
C35   1    0.364767    0.284329    0.562042    11.00000    0.06883    0.06043 =
         0.07062   -0.01725   -0.01084   -0.01056
AFIX  43
H35   2    0.368207    0.241396    0.547553    11.00000   -1.20000
AFIX   0
C32   1    0.488376    0.788083    0.579182    11.00000    0.06759    0.06416 =
         0.10240    0.01770    0.01549    0.01467
AFIX 137
H32A  2    0.515976    0.804483    0.602780    11.00000   -1.50000
H32B  2    0.434259    0.802402    0.580911    11.00000   -1.50000
H32C  2    0.511690    0.808996    0.555482    11.00000   -1.50000
AFIX   0
C30   1    0.493317    0.708395    0.576674    11.00000    0.04837    0.06379 =
         0.07279    0.00971   -0.00121    0.00025
AFIX  13
H30   2    0.465942    0.687486    0.599955    11.00000   -1.20000
AFIX   0
C38   1    0.198468    0.439131    0.598670    11.00000    0.05824    0.07514 =
         0.07303    0.00077   -0.00794    0.00548
AFIX 137
H38A  2    0.172382    0.413728    0.577220    11.00000   -1.50000
H38B  2    0.171779    0.483869    0.603719    11.00000   -1.50000
H38C  2    0.197849    0.410182    0.622746    11.00000   -1.50000
AFIX   0
C14   1    0.280853    0.646502    0.756576    11.00000    0.04630    0.07409 =
         0.08597   -0.00498    0.01334    0.01074
AFIX 137
H14A  2    0.257081    0.659927    0.731340    11.00000   -1.50000
H14B  2    0.294559    0.689192    0.771430    11.00000   -1.50000
H14C  2    0.244409    0.618247    0.772082    11.00000   -1.50000
AFIX   0
C25   1    0.694524    0.670121    0.557014    11.00000    0.06015    0.05465 =
         0.06700    0.00530    0.01528   -0.00626
AFIX  43
H25   2    0.740910    0.673233    0.542204    11.00000   -1.20000
AFIX   0
C26   1    0.628384    0.706684    0.549771    11.00000    0.07123    0.05934 =
         0.06173    0.00568    0.01818   -0.00248
AFIX  43
H26   2    0.620211    0.740227    0.529252    11.00000   -1.20000
AFIX   0
C15   1    0.390565    0.582762    0.788746    11.00000    0.05936    0.07745 =
         0.05390   -0.00512   -0.00181   -0.00594
AFIX 137
H15A  2    0.352544    0.558024    0.805115    11.00000   -1.50000
H15B  2    0.407504    0.625738    0.802411    11.00000   -1.50000
H15C  2    0.434939    0.551826    0.784184    11.00000   -1.50000
AFIX   0
C29   1    0.758787    0.522462    0.577652    11.00000    0.06585    0.06172 =
         0.09336   -0.00241    0.00772    0.01155
AFIX 137
H29A  2    0.711495    0.497677    0.570056    11.00000   -1.50000
H29B  2    0.794509    0.489012    0.590042    11.00000   -1.50000
H29C  2    0.782802    0.542966    0.554024    11.00000   -1.50000
AFIX   0
C20   1    0.182574    0.386148    0.729407    11.00000    0.05857    0.08381 =
         0.08404    0.03039    0.00178   -0.02138
O2    4    0.250000    0.750000    0.609769    10.50000    0.17268
C28   1    0.810635    0.624155    0.618306    11.00000    0.04948    0.08922 =
         0.09530   -0.00571    0.00269    0.00445
AFIX 137
H28A  2    0.832748    0.646485    0.594707    11.00000   -1.50000
H28B  2    0.849181    0.593376    0.630630    11.00000   -1.50000
H28C  2    0.794962    0.660748    0.637207    11.00000   -1.50000
AFIX   0
C31   1    0.455830    0.680643    0.538399    11.00000    0.08716    0.11742 =
         0.09161    0.01474   -0.03557   -0.01540
AFIX 137
H31A  2    0.477200    0.705919    0.515565    11.00000   -1.50000
H31B  2    0.400086    0.688357    0.539572    11.00000   -1.50000
H31C  2    0.466331    0.629982    0.535687    11.00000   -1.50000
PART 1
AFIX   0
C19   1    0.459475    0.861565    0.754111    21.00000    0.07138    0.07709 =
         0.13236   -0.05153    0.02363   -0.01560
AFIX 137
H19A  2    0.477613    0.909689    0.759423    21.00000   -1.50000
H19B  2    0.471331    0.831232    0.776843    21.00000   -1.50000
H19C  2    0.403705    0.862236    0.749734    21.00000   -1.50000
PART 0
AFIX   0
C40   1    0.466445    0.195346    0.614741    11.00000    0.08655    0.08387 =
         0.18266    0.06036    0.00427    0.01020
AFIX 137
H40A  2    0.432448    0.197004    0.637896    11.00000   -1.50000
H40B  2    0.513556    0.169527    0.621506    11.00000   -1.50000
H40C  2    0.440103    0.171262    0.592900    11.00000   -1.50000
AFIX   0
C48   1    0.516822    1.005496    0.589958    11.00000    0.11335
C41   1    0.543106    0.268861    0.569161    11.00000    0.08617    0.17499 =
         0.11047    0.02606    0.02040    0.04015
AFIX 137
H41A  2    0.589870    0.243643    0.577164    11.00000   -1.50000
H41B  2    0.556072    0.317842    0.562479    11.00000   -1.50000
H41C  2    0.520502    0.245581    0.545977    11.00000   -1.50000
AFIX   0
C47   1    0.490471    0.989605    0.553052    11.00000    0.11705
AFIX 137
H47A  2    0.447520    0.956222    0.555119    11.00000   -1.50000
H47B  2    0.532053    0.968237    0.537506    11.00000   -1.50000
H47C  2    0.472862    1.032909    0.539949    11.00000   -1.50000
PART 1
AFIX   0
C18   1    0.585313    0.843409    0.725348    21.00000    0.06248    0.06362 =
         0.10941   -0.02402    0.00058   -0.00736
AFIX 137
H18A  2    0.596813    0.894083    0.726415    21.00000   -1.50000
H18B  2    0.615348    0.821441    0.704075    21.00000   -1.50000
H18C  2    0.598805    0.821481    0.750722    21.00000   -1.50000
PART 0
AFIX   0
C46   1    0.716283    0.231434    0.515809    11.00000    0.11473
AFIX  23
H46A  2    0.684463    0.248253    0.493373    11.00000   -1.20000
H46B  2    0.688098    0.242696    0.540510    11.00000   -1.20000
PART 1
AFIX   0
C17   1    0.476896    0.878693    0.682078    21.00000    0.20002    0.04079 =
         0.12649   -0.00721   -0.07425    0.01436
AFIX 137
H17A  2    0.423341    0.868871    0.674789    21.00000   -1.50000
H17B  2    0.510593    0.868037    0.659568    21.00000   -1.50000
H17C  2    0.482165    0.928666    0.689219    21.00000   -1.50000
PART 0
AFIX   0
C43   1    0.236010    0.632164    0.633591    11.00000    0.15100
AFIX 137
H43A  2    0.209918    0.643830    0.658492    11.00000   -1.50000
H43B  2    0.262974    0.586952    0.636445    11.00000   -1.50000
H43C  2    0.197918    0.628514    0.612269    11.00000   -1.50000
AFIX   0
N5    3    0.535716    1.019783    0.619839    11.00000    0.18358
PART 1
C23   1    0.172175    0.322113    0.702575    21.00000    0.13545    0.23495 =
         0.10192    0.00838    0.01640   -0.13797
AFIX 137
H23A  2    0.130273    0.292563    0.712756    21.00000   -1.50000
H23B  2    0.219978    0.294619    0.702006    21.00000   -1.50000
H23C  2    0.159586    0.337960    0.675700    21.00000   -1.50000
AFIX   0
C22   1    0.109584    0.430772    0.730129    21.00000    0.02037    0.17645 =
         0.39509    0.19043    0.00125   -0.00342
AFIX 137
H22A  2    0.097691    0.446914    0.703225    21.00000   -1.50000
H22B  2    0.117387    0.471794    0.747397    21.00000   -1.50000
H22C  2    0.066721    0.402315    0.740229    21.00000   -1.50000
PART 0
AFIX   0
C42   1    0.293271    0.689391    0.623694    11.00000    0.29423
AFIX  23
H42A  2    0.323583    0.702136    0.647485    11.00000   -1.20000
H42B  2    0.329164    0.672879    0.602873    11.00000   -1.20000
AFIX   0
C45   1    0.723535    0.152258    0.512727    11.00000    0.24622
AFIX  23
H45A  2    0.755381    0.133960    0.534786    11.00000   -1.20000
H45B  2    0.748699    0.139309    0.487428    11.00000   -1.20000
AFIX   0
C44   1    0.643038    0.120280    0.514600    11.00000    0.30024
AFIX 137
H44A  2    0.604573    0.157943    0.512265    11.00000   -1.50000
H44B  2    0.636316    0.095749    0.539939    11.00000   -1.50000
H44C  2    0.636489    0.086597    0.492801    11.00000   -1.50000
AFIX   0
C49   1    0.681518    0.305327    0.646440    11.00000    0.25241
N6    3    0.645992    0.265585    0.662160    11.00000    0.23207
C50   1    0.683010    0.386782    0.640477    11.00000    0.24427
AFIX 137
H50A  2    0.652967    0.399168    0.616900    11.00000   -1.50000
H50B  2    0.736322    0.402566    0.637010    11.00000   -1.50000
H50C  2    0.660682    0.409966    0.663762    11.00000   -1.50000
PART 2
AFIX   0
C17A  1    0.424315    0.861614    0.700736   -21.00000    0.11634
AFIX 137
H17D  2    0.380949    0.840549    0.715074   -21.00000   -1.50000
H17E  2    0.420444    0.849725    0.672544   -21.00000   -1.50000
H17F  2    0.423104    0.913085    0.703928   -21.00000   -1.50000
AFIX   0
C18A  1    0.570637    0.859200    0.695570   -21.00000    0.04810
AFIX 137
H18D  2    0.565180    0.909813    0.690071   -21.00000   -1.50000
H18E  2    0.576278    0.833397    0.670560   -21.00000   -1.50000
H18F  2    0.616275    0.851382    0.712069   -21.00000   -1.50000
AFIX   0
C19A  1    0.498330    0.843367    0.761953   -21.00000    0.11091
AFIX  31
H19D  2    0.546344    0.825398    0.773400   -21.00000   -1.50000
H19E  2    0.454599    0.817649    0.773299   -21.00000   -1.50000
H19F  2    0.493247    0.893834    0.767944   -21.00000   -1.50000
AFIX   0
C22A  1    0.124013    0.435878    0.748091   -21.00000    0.09201
AFIX 137
H22D  2    0.127677    0.482461    0.735535   -21.00000   -1.50000
H22E  2    0.134593    0.440347    0.776503   -21.00000   -1.50000
H22F  2    0.072074    0.416840    0.744263   -21.00000   -1.50000
AFIX   0
C23A  1    0.136163    0.342924    0.699987   -21.00000    0.03219
AFIX 137
H23D  2    0.092927    0.320335    0.713685   -21.00000   -1.50000
H23E  2    0.169155    0.306545    0.688200   -21.00000   -1.50000
H23F  2    0.116448    0.373988    0.679084   -21.00000   -1.50000
AFIX   0
C21A  1    0.186340    0.349909    0.769557   -21.00000    0.05437
AFIX 137
H21D  2    0.140120    0.320992    0.773361   -21.00000   -1.50000
H21E  2    0.189235    0.385700    0.790495   -21.00000   -1.50000
H21F  2    0.232095    0.319673    0.770702   -21.00000   -1.50000
AFIX   0
HKLF 4


REM  C:\XRay\TH153_~1\Pccn_a.res in Pccn
REM wR2 = 0.2622, GooF = S = 1.002, Restrained GooF = 1.002 for all data
REM R1 = 0.0792 for 5428 Fo > 4sig(Fo) and 0.1609 for all 10849 data
REM 556 parameters refined using 17 restraints

END

WGHT      0.1470      0.0000

REM Highest difference peak  1.225,  deepest hole -0.643,  1-sigma level  0.090
Q1    1   0.2428  0.7135  0.6445  11.00000  0.05    1.23
Q2    1   0.6588  0.3242  0.6561  11.00000  0.05    0.76
Q3    1   0.7264  0.3496  0.6231  11.00000  0.05    0.75
Q4    1   0.7500  0.2500  0.6489  10.50000  0.05    0.74
Q5    1   0.7112  0.1735  0.4981  11.00000  0.05    0.73
Q6    1   0.2789  0.6542  0.6236  11.00000  0.05    0.72
Q7    1   0.2837  0.7468  0.6088  11.00000  0.05    0.71
Q8    1   0.7458  0.2310  0.4975  11.00000  0.05    0.69
Q9    1   0.5334  1.0217  0.5527  11.00000  0.05    0.54
Q10   1   0.7539  0.1577  0.5325  11.00000  0.05    0.54
Q11   1   0.5021  0.9958  0.6312  11.00000  0.05    0.51
Q12   1   0.5441  1.0300  0.5866  11.00000  0.05    0.49
Q13   1   0.5774  1.0465  0.6108  11.00000  0.05    0.48
Q14   1   0.3636  0.1658  0.4922  11.00000  0.05    0.43
Q15   1   0.6908  0.2168  0.5202  11.00000  0.05    0.42
Q16   1   0.6473  0.6389  0.6020  11.00000  0.05    0.40
Q17   1   0.4460  0.5295  0.5743  11.00000  0.05    0.39
Q18   1   0.4770  0.5218  0.5752  11.00000  0.05    0.39
Q19   1   0.4224  0.5688  0.6013  11.00000  0.05    0.38
Q20   1   0.1837  0.3001  0.6962  11.00000  0.05    0.36
;
_shelx_res_checksum              28856

_shelx_hkl_file                  
;
 -12   8  19   -3.70    4.80
 -11   7  18   10.60    4.70
 -11  13  25    2.60    4.90
 -10   6  17   11.60    4.60
 -10   8  20    7.50    4.50
 -10  15  27   -0.10    4.70
  -9  11  24    5.20    4.90
  -9  12  25   -2.70    4.70
  -9  16  28    0.60    4.80
  -8   5  16   72.89    4.90
  -8  13  26   -4.20    4.60
  -8  16  28    3.00    4.70
  -7   3  12    2.80    2.80
  -7   9  22   -2.80    4.00
  -7  14  27   -0.50    4.30
  -6   6  18   15.60    3.80
  -6   8  21   43.70    5.50
  -6  14  27   -1.30    4.30
  -6  17  29   -0.80    4.00
  -5   3  12  208.88    5.50
  -5   6  18    5.60    3.70
  -5   8  21   -2.60    4.10
  -5  14  27    0.40    4.40
  -3   2   9  225.58    4.80
  -3  10  23    6.60    4.30
  -3  11  24   69.19    5.50
  -3  12  25   14.10    4.30
  -3  13  26   -2.30    4.20
  -3  16  28    1.00    3.80
  -3  18  29    1.70    3.10
  -2  15  27    1.20    3.20
  -1   9  21    0.20    3.70
  -1  14  26    5.00    3.30
  -1  17  28    8.30    3.60
   0   6  16   33.60    3.70
   0  12  24    8.20    4.40
   0  16  27    4.10    3.50
   0  18  28   24.80    4.10
   1   3   9  793.82    9.30
   1   7  17   15.90    3.10
   1   9  20   -1.10    4.20
   1  14  25    2.00    3.60
   1  17  27    3.20    4.10
   2   2   5 1503.55   10.10
   2  15  25    2.40    3.70
   3   8  17  112.79    6.00
   3  12  22   27.80    5.10
   3  16  25   -1.10    3.70
   3  18  26    0.00    3.90
   4   8  16    1.40    4.00
   4  11  20    3.70    4.60
   4  13  22    5.00    4.60
   5  12  20   -1.60    4.70
   5  13  21    3.90    4.80
   5  17  24   19.40    5.90
   7   7  10   81.29    4.90
   7  10  15   -1.20    4.70
   7  16  21    7.90    5.60
   7  18  22    9.10    5.20
   8   7   8    8.80    3.20
   8   8  10    5.30    3.60
   8  12  16   56.79    6.60
   8  13  17   11.50    4.90
   8  14  18   60.59    6.40
   8  18  21   -2.20    6.00
   9   9  10   31.70    4.70
   9  11  13    5.80    5.10
   9  17  19    3.20    5.70
   9  19  20   -3.10    5.60
  10  11  11    8.10    4.80
  10  18  18    6.70    5.60
  11   7   0   10.10    2.90
  11   9   5    7.60    3.90
  11  10   7   50.99    5.70
  11  18  16   -5.00    5.30
  12  12   8   18.00    5.90
  12  18  14    2.50    5.20
  13  14   8    7.80    4.90
  13  15   9   24.50    6.00
  13  16  10    0.90    5.50
  13  17  11    4.70    6.10
 -12   6  16   10.20    4.00
 -11   9  21   -1.90    5.10
 -11  14  26   -0.60    4.60
  -9   9  22   30.70    5.20
  -9  13  26    0.10    4.70
  -9  14  27   -3.60    4.60
  -8   8  21   56.39    5.70
  -8  14  27    2.10    4.40
  -7   6  18    2.80    3.60
  -7   8  21    4.00    4.30
  -7  15  28    1.10    4.80
  -6  15  28    4.40    4.20
  -5  15  28   11.70    4.60
  -5  17  29    2.50    3.50
  -3   4  14   10.20    3.10
  -3   5  16   -2.10    3.10
  -3   9  22   11.50    4.00
  -3  17  29    2.60    4.00
  -2   7  19    7.50    4.00
  -2  10  23    0.20    4.40
  -2  11  24   14.80    4.20
  -2  12  25   34.50    4.70
  -2  13  26    5.60    4.30
  -2  16  28    2.50    3.70
  -2  18  29   -4.20    2.80
  -1   1   5 1907.61   10.00
  -1   4  13  146.39    4.90
  -1   5  15  126.29    5.10
  -1   6  17  110.79    5.40
  -1   8  20    1.60    3.50
  -1  15  27    1.60    3.50
   0   1   4  177.38    2.90
   0   3  10   11.90    2.10
   0   7  18   33.60    4.60
   0   9  21    0.10    4.20
   0  13  25   -0.90    3.70
   0  14  26    0.70    4.30
   0  17  28    3.30    3.50
   1  15  26   -4.00    3.40
   1  18  28   -2.00    3.70
   2   3   8  269.37    5.30
   2   8  18  106.49    5.90
   2  12  23   59.29    5.90
   2  13  24    4.30    4.40
   2  16  26   -3.20    3.60
   2  18  27   -1.30    3.50
   3  10  20   -3.70    4.90
   3  11  21    7.30    4.10
   3  13  23   29.00    4.80
   3  17  26   -0.90    4.50
   3  19  27   -0.40    4.60
   4  10  19   15.80    4.70
   4  14  23   12.80    4.40
   4  15  24    7.10    4.50
   4  17  25    3.90    4.50
   4  19  26   -0.80    4.00
   5   5   9   38.10    3.10
   5   8  15   -1.50    4.20
   5  10  18    9.10    4.80
   5  11  19    3.30    4.00
   5  14  22   35.30    5.30
   5  15  23   15.70    5.30
   5  19  25   10.60    4.80
   7   6   8    4.80    2.70
   7   8  12    1.40    3.60
   7  13  19    1.40    5.20
   7  14  20    5.70    5.10
   7  17  22    0.60    5.50
   8   6   6  291.07    6.90
   8   9  12  140.39    6.90
   8  11  15   20.70    5.60
   8  16  20    9.10    6.10
   9   7   6  158.18    5.50
   9  10  12   34.30    5.30
   9  13  16   31.90    6.10
   9  14  17    1.90    5.60
   9  15  18    7.40    5.60
   9  18  20    3.40    5.90
  10   8   6   19.70    4.20
  10   9   8   19.50    4.00
  10  13  14    7.60    5.30
  10  15  16    3.80    5.70
  10  16  17  -12.80    6.00
  10  19  19   -3.70    6.10
  11   8   3   32.60    4.10
  11  11   9   19.90    4.90
  11  13  12   -3.30    5.50
  11  14  13   29.20    6.20
  11  15  14   12.60    5.10
  11  16  15    5.20    5.40
  11  17  16    1.00    5.40
  11  19  17   -1.00    5.70
  12  15  12   38.30    6.40
  12  16  13   -0.30    5.90
  12  17  14   -2.80    6.00
  12  19  15    4.90    5.30
  13  13   7   -1.70    5.90
 -12  10  22    1.10    5.10
 -12  11  23    0.80    5.40
 -12  12  24    2.00    5.20
 -12  13  25   -1.00    5.30
 -12  14  26   -4.00    5.60
 -11   5  15   13.90    3.80
 -11  15  27    2.90    4.60
 -10   7  19   10.00    5.20
 -10  10  23    0.70    4.90
 -10  11  24   -5.50    4.60
 -10  12  25   23.10    5.30
 -10  13  26    3.80    5.20
  -9   4  14   34.50    3.90
  -9   5  16   -0.40    3.70
  -9  15  28    6.20    4.60
  -8   3  12   30.60    3.10
  -8   6  18  184.88    6.80
  -8  15  28   -1.60    4.50
  -7  11  25   41.80    5.90
  -7  12  26   -6.40    4.70
  -7  16  29   -3.70    4.40
  -6   7  20    1.20    4.40
  -6  10  24   -1.30    4.80
  -6  11  25    3.60    4.90
  -6  12  26    5.00    5.10
  -6  13  27    3.20    4.70
  -6  16  29    5.20    4.60
  -5   7  20  268.17    8.60
  -5  10  24    2.00    4.40
  -5  12  26   -0.60    4.90
  -5  13  27   -4.90    4.80
  -5  16  29    4.00    4.40
  -3   3  12   26.00    2.90
  -3   6  18   63.69    4.70
  -3   8  21   47.80    4.70
  -3  15  28    5.80    4.20
  -2   9  22   67.49    5.30
  -2  14  27   11.70    3.70
  -2  17  29    2.20    3.80
  -1  11  24   44.10    5.70
  -1  13  26   -1.30    4.10
  -1  16  28    4.30    3.30
  -1  18  29    2.70    3.00
   0  15  27   -1.20    3.80
   1   5  14    8.30    3.30
   1   8  19   26.40    4.20
   1  11  23   23.90    5.30
   1  12  24    0.00    4.50
   1  13  25    2.30    4.30
   1  16  27    0.90    3.60
   2   5  13   47.20    3.70
   2  10  21   71.59    5.50
   2  14  25   -0.40    3.60
   2  15  26    7.00    4.30
   2  17  27    2.20    3.50
   3   3   7  462.35    6.90
   3   5  12   50.79    3.80
   3   6  14    7.70    2.70
   3   9  19    8.10    4.80
   3  15  25   12.20    4.30
   3  18  27    6.80    4.30
   4   2   2  909.51    6.80
   4   9  18   15.90    4.90
   4  16  25    8.60    4.80
   5  16  24    8.00    4.60
   5  18  25    2.00    4.30
   7   9  14    9.00    4.30
   7  11  17   23.90    5.70
   7  12  18    4.40    4.40
   7  15  21    9.40    5.80
   7  18  23    2.60    5.80
   8  10  14   24.20    5.50
   8  17  21   15.50    5.10
   9  12  15    8.20    5.70
   9  16  19   -8.80    6.10
  10  10  10   73.39    5.90
  10  12  13   22.00    5.60
  10  17  18   -1.30    5.70
  11  12  11   27.70    5.80
  11  18  17   -1.70    5.30
  12  10   5    2.30    4.90
  12  13  10    3.00    5.70
  12  18  15    5.30    5.50
  13  15  10    6.80    6.10
  13  16  11    4.60    6.20
  13  17  12    1.40    5.50
 -12   7  18   49.90    5.70
 -11   4  13  107.59    4.90
 -11   6  17  143.89    7.00
 -11  11  24    0.70    4.50
 -11  12  25    0.80    4.60
 -11  13  26    1.50    5.10
 -10   9  22   23.80    5.20
 -10  14  27    1.20    4.50
 -10  15  28    1.10    4.60
  -9   6  18    1.90    3.90
  -9   8  21    4.80    4.20
  -8   7  20    9.00    4.40
  -8  10  24    5.00    5.10
  -8  11  25    2.70    5.20
  -8  12  26   -9.60    5.10
  -8  13  27   -3.10    4.70
  -8  16  29    3.40    4.80
  -7   7  20   16.00    4.10
  -7   9  23    9.40    4.80
  -7  10  24   -1.30    4.10
  -7  13  27    3.00    4.70
  -7  14  28    6.30    4.60
  -6   2  10    2.90    2.10
  -6   9  23    5.00    4.80
  -6  14  28    4.40    4.60
  -5   2  10    0.90    2.20
  -5   9  23   17.50    5.00
  -5  14  28    9.90    4.70
  -5  17  30   -1.30    4.00
  -3  10  24    2.20    4.40
  -3  11  25    5.00    4.60
  -3  12  26   11.90    4.40
  -3  13  27    0.70    4.30
  -3  16  29   -3.80    4.00
  -2   2   9 1097.69   10.10
  -2   5  16   12.70    3.10
  -2   8  21   68.19    5.40
  -2  15  28   -4.10    3.40
  -1   3  11  130.49    4.20
  -1   9  22    7.60    4.70
  -1  14  27    6.30    3.70
  -1  17  29   11.50    4.20
   0   5  15   -2.50    2.90
   0   8  20   43.50    4.70
   0  12  25   -1.10    4.30
   0  16  28   11.50    4.20
   0  18  29   -1.10    3.20
   1   4  12   18.90    3.20
   1   6  16    2.30    2.70
   1  14  26    1.80    3.80
   1  17  28   11.10    4.20
   2   4  11  171.78    5.10
   2   7  17    7.60    3.30
   2   9  20   11.90    4.00
   2  16  27   -1.30    4.50
   2  18  28    3.90    4.10
   3   7  16    1.60    3.10
   3  16  26    3.40    4.00
   4   6  13  332.87    7.70
   4   7  15   38.70    3.80
   4  12  22   21.00    5.50
   4  17  26   -2.80    5.20
   5   9  17   11.10    3.90
   5  13  22   15.30    5.70
   5  14  23    1.10    4.90
   5  17  25   -4.10    5.60
   5  19  26   -6.20    5.10
   6   4   5   26.20    2.50
   7  10  16    5.50    4.70
   7  16  22   32.90    5.50
   8  13  18   10.90    4.70
   8  14  19    8.40    5.00
   8  15  20    0.10    5.80
   8  18  22    1.90    5.80
   9  11  14   91.69    7.20
   9  17  20    5.20    5.50
   9  19  21    7.80    5.50
  10  14  16    7.20    5.60
  10  15  17    6.50    5.60
  10  18  19    3.60    5.50
  11   9   6   67.99    5.60
  11  10   8    6.90    5.00
  11  14  14    5.10    5.40
  11  15  15    1.00    6.20
  11  16  16   -1.30    5.50
  12   9   3   13.70    4.20
  12  12   9   13.80    5.90
  12  15  13    3.40    5.80
  13  12   6    1.40    5.30
  13  14   9    6.90    5.70
  13  18  13   -1.60    5.80
 -11   2   8    0.40    1.70
 -11  10  23    7.30    5.60
 -11  14  27   -3.80    4.60
 -10   8  21    3.00    4.50
  -9  10  24    4.20    4.90
  -9  12  26   10.00    4.80
  -9  13  27   -0.60    4.70
  -8   9  23   15.00    5.40
  -8  14  28    1.30    4.60
  -7   2  10    0.00    1.20
  -7   5  17   23.30    3.80
  -7  15  29    1.90    4.90
  -6   5  17  271.67    7.70
  -6  15  29   -1.30    4.70
  -5   4  15    2.60    2.90
  -5   5  17   79.09    4.90
  -5   8  22    1.20    4.30
  -5  15  29   -1.20    4.60
  -3   9  23    0.40    4.80
  -3  14  28    2.50    4.20
  -3  17  30    2.10    3.60
  -2   1   6 3035.40   13.20
  -2   6  18  247.68    7.30
  -2  10  24   -0.90    4.50
  -2  11  25   21.80    5.30
  -2  12  26    8.50    4.60
  -2  13  27    1.10    4.20
  -2  16  29    0.40    3.40
  -1   8  21   49.00    5.20
  -1  15  28    4.80    3.60
   0   4  13    0.60    2.10
   0   6  17    2.20    3.20
   0  10  23    1.80    4.40
   0  11  24   13.10    4.20
   0  13  26   12.50    4.00
   0  14  27   -4.70    4.40
   0  17  29   -1.20    3.70
   1   7  18   21.30    4.10
   1   9  21   -0.50    3.90
   1  15  27    7.30    3.70
   1  18  29    1.10    3.70
   2   8  19   57.99    5.60
   2  11  23    4.50    4.80
   2  12  24    9.00    5.20
   2  13  25    0.60    4.40
   3   2   4  169.08    3.50
   3   4  10    1.70    2.10
   3   8  18    7.90    3.50
   3  10  21    2.00    4.60
   3  11  22    0.50    4.20
   3  13  24    0.40    4.00
   3  14  25    1.00    4.30
   3  17  27   -2.40    3.80
   4   8  17   -0.10    3.90
   4  10  20    6.10    5.00
   4  11  21    1.20    4.10
   4  14  24    4.60    4.30
   4  15  25   11.70    4.80
   5   4   7   80.49    3.50
   5   6  12  125.09    5.40
   5   7  14  338.07    8.30
   5  11  20  150.18    7.30
   5  15  24    4.80    4.80
   5  18  26    4.30    5.50
   6  11  19    3.30    5.20
   6  12  20    8.10    4.50
   6  13  21   15.00    4.90
   6  14  22    4.60    5.10
   7   5   6  798.72    9.80
   7   8  13   15.00    4.40
   7  14  21   -4.60    5.80
   7  17  23   -0.70    5.20
   8   7   9   77.59    4.70
   8   8  11   45.50    4.20
   8   9  13    6.40    4.60
   8  11  16   12.20    5.30
   8  17  22    1.90    6.10
   9   6   4   13.50    2.60
   9   8   9   55.69    4.60
   9   9  11   32.60    5.40
   9  13  17   37.60    6.40
   9  14  18   13.10    6.30
   9  15  19   13.70    5.80
   9  18  21    6.50    6.10
  10   6   1    5.50    2.60
  10   9   9   10.50    4.50
  10  12  14   36.50    6.20
  10  13  15   -1.40    5.20
  10  16  18   -1.70    5.50
  10  17  19   10.50    5.80
  11  11  10   32.90    5.30
  11  13  13   69.39    7.10
  11  17  17    2.30    5.50
  12  14  12    7.40    5.60
  12  16  14   21.50    5.70
  12  17  15    5.70    5.80
  13  13   8   -0.70    5.20
 -12   3  10    2.90    2.20
 -12   8  20   23.60    5.50
 -12  11  24   -4.10    5.40
 -12  12  25    2.00    5.00
 -12  13  26   -7.00    5.50
 -10   5  16  126.19    5.80
 -10  11  25   -7.60    4.70
 -10  12  26   -5.40    5.10
 -10  13  27   -4.90    4.80
  -9   9  23   13.80    5.30
  -9  14  28    4.10    4.80
  -7   4  15   22.00    3.30
  -7   6  19    8.10    4.30
  -7   8  22    9.30    4.90
  -7  16  30   -1.80    4.80
  -6   6  19  269.87    8.50
  -6  11  26    4.30    5.10
  -6  12  27    6.30    4.70
  -6  16  30    7.60    4.50
  -5   6  19    8.80    4.10
  -5  11  26   11.30    5.00
  -5  12  27    1.90    4.60
  -5  16  30    5.30    4.50
  -3   8  22    3.20    4.40
  -3  15  29   -5.80    4.00
  -2   3  12  661.33    9.10
  -2   7  20    7.80    3.70
  -2   9  23   17.10    5.20
  -2  14  28    3.00    3.70
  -2  17  30   -1.50    4.00
  -1   5  16    6.60    3.50
  -1   6  18   30.80    4.10
  -1  11  25   35.80    5.90
  -1  12  26    4.10    4.50
  -1  16  29    3.20    3.40
   0   7  19    1.80    3.30
   0   9  22   11.30    4.20
   0  15  28   -4.80    4.00
   1   8  20   -2.20    4.30
   1  11  24   48.70    5.80
   1  12  25   30.40    5.50
   1  13  26    0.90    4.30
   1  16  28    0.60    4.00
   2  10  22   14.60    4.90
   2  15  27    5.10    4.30
   2  17  28   -0.30    3.60
   3  15  26    9.30    3.90
   3  16  27    3.10    4.60
   3  18  28   -2.60    4.80
   4   3   6   26.80    2.30
   4   4   9    5.60    2.60
   4  16  26   -8.60    4.80
   5   5  10  116.09    5.00
   5   8  16    7.40    3.60
   5  10  19    2.70    3.90
   5  16  25    0.60    4.10
   6  10  18    2.80    5.00
   7   4   3  100.39    3.40
   7   6   9   -0.50    2.90
   7   9  15   11.00    4.80
   7  15  22    3.10    5.10
   7  16  23    2.60    5.60
   7  18  24    2.60    4.90
   8  10  15   45.60    6.10
   8  13  19    2.20    5.50
   8  14  20   14.60    5.60
   8  18  23    3.60    5.90
   9   5   1    3.90    2.20
   9   7   7   22.50    3.40
   9  10  13   29.00    5.20
   9  16  20   -2.90    5.70
   9  17  21   16.70    6.20
  10   8   7   20.10    3.80
  10  10  11  233.58    8.60
  10  18  20   18.50    6.40
  11  12  12    5.90    5.50
  11  18  18    7.10    5.60
  12  11   8   31.00    6.00
  12  13  11   10.80    5.50
  12  18  16   -0.20    5.20
  13  14  10    4.90    5.70
  13  15  11    8.50    6.10
  13  16  12    3.50    5.50
  13  17  13    6.30    5.60
  13  18  14   -2.80    5.50
 -12   5  15   -1.40    2.40
 -12  10  23    1.10    5.20
 -11   8  21   29.00    5.90
 -10   7  20    3.20    5.30
 -10  10  24   -0.30    4.40
 -10  14  28   -0.80    4.90
  -9  15  29    2.80    4.60
  -8   4  15   37.50    3.70
  -8   5  17   80.99    4.80
  -8   6  19   53.79    5.20
  -8  11  26    2.70    4.90
  -8  12  27    3.00    4.90
  -7   3  13   78.49    4.30
  -7  10  25   13.90    5.20
  -7  11  26   10.10    5.30
  -7  12  27    2.70    4.80
  -7  13  28    2.80    4.70
  -6   3  13  410.16    7.60
  -6   7  21    5.20    4.60
  -6  10  25  221.08    9.30
  -6  14  29    0.40    4.60
  -5   3  13   18.30    2.90
  -5   7  21   72.59    5.90
  -5  10  25    8.80    4.90
  -5  13  28    2.80    4.20
  -5  14  29    3.60    4.50
  -3   2  10  261.07    5.40
  -3   5  17    1.40    3.10
  -3   6  19    4.30    3.60
  -3  11  26    1.00    4.60
  -3  13  28    2.80    4.50
  -2  15  29   -1.60    3.90
  -1   4  14    7.20    2.40
  -1   7  20   11.00    4.20
  -1  10  24   14.70    4.40
  -1  14  28   -3.70    3.70
  -1  17  30   -0.30    3.70
   0   2   8   34.60    2.20
   0   3  11   -0.10    2.30
   0   8  21   -0.20    4.20
   0  16  29   -0.40    3.70
   1   2   7   40.00    2.20
   1   3  10  334.37    6.40
   1   6  17  120.59    5.80
   1  10  23   51.79    5.80
   1  14  27   10.30    3.90
   1  15  28    3.10    4.10
   1  17  29    7.90    3.70
   2   3   9  237.78    5.50
   2   5  14   54.19    4.30
   2   6  16   34.70    3.90
   2   9  21   18.80    4.90
   2  16  28    6.30    4.50
   2  18  29    0.50    3.50
   3   6  15   15.10    3.20
   3   7  17  210.28    7.80
   3   9  20   19.70    4.50
   3  17  28    8.10    4.70
   4   6  14   71.89    4.70
   4   9  19    2.10    3.80
   4  12  23   24.00    5.90
   4  13  24    8.20    4.90
   4  14  25    0.00    4.80
   4  17  27    4.70    5.30
   5   9  18   17.10    4.60
   5  12  22   39.20    6.20
   5  13  23    4.40    4.80
   5  14  24    3.00    4.90
   5  17  26    1.60    4.40
   6   3   2   37.50    2.20
   6  13  22    4.30    5.20
   7  17  24    1.30    5.80
   8   6   7   49.30    3.70
   8  12  18   19.10    5.70
   8  15  21   21.30    5.50
   9  11  15   -1.00    5.40
   9  18  22    5.20    6.20
  10  11  13   38.60    5.90
  10  13  16    7.00    5.50
  10  15  18   -5.00    5.90
  11   9   7   19.30    4.90
  11  10   9    0.00    4.60
  11  11  11   45.70    6.10
  11  14  15   -2.00    5.70
  11  15  16   -0.50    5.50
  11  16  17   -2.60    5.50
  11  17  18    8.00    5.90
  12  12  10   79.29    7.30
  12  14  13   -4.40    5.90
  12  15  14    0.50    5.70
  12  16  15    7.20    5.90
  13  11   5   67.89    6.20
  13  12   7   22.30    5.50
 -12   6  17    6.60    4.20
 -12   9  22   54.49    6.40
 -11  11  25    9.70    5.20
 -11  12  26    4.50    5.10
 -11  13  27   -2.70    5.00
 -11  14  28   -1.70    5.20
 -10   2   9   12.00    2.20
  -9   5  17   95.19    5.80
  -9   8  22    8.90    4.50
  -9  11  26    3.60    5.10
  -9  12  27   -1.20    4.90
  -9  13  28    2.80    5.00
  -8  10  25   43.50    6.30
  -8  13  28   -0.80    4.80
  -8  14  29    2.70    5.00
  -7   7  21   12.20    4.40
  -7   9  24  162.08    8.20
  -7  14  29    3.50    4.10
  -7  15  30   -2.70    5.00
  -6   9  24    3.50    4.80
  -6  15  30   11.20    5.00
  -5   9  24  148.39    7.20
  -5  15  30    4.80    4.70
  -3  10  25   22.90    4.30
  -2   5  17   74.69    4.90
  -2   8  22   25.70    4.60
  -2  11  26   24.00    5.40
  -2  12  27    0.70    4.80
  -2  13  28   -1.20    4.20
  -2  16  30   -0.40    3.70
  -1   9  23    3.30    4.00
  -1  15  29   12.80    3.90
  -1  16  30    6.10    4.50
   0  11  25   -2.50    3.90
   0  12  26   22.50    4.70
   0  13  27   -2.30    3.70
   0  14  28   -1.50    4.30
   0  17  30    3.30    3.90
   1   5  15  122.19    5.10
   1   7  19   74.99    5.60
   1   9  22    6.60    4.60
   1  16  29    2.20    4.60
   2  12  25   35.10    5.80
   2  13  26    3.00    4.50
   2  17  29    3.10    4.00
   3   8  19   40.00    5.10
   3  11  23    4.90    4.30
   3  13  25    0.30    4.00
   3  15  27   -0.30    4.50
   4   7  16   28.40    3.80
   4  10  21  117.89    7.10
   4  11  22   12.00    4.70
   4  15  26   -2.20    4.80
   4  18  28    7.10    5.20
   5   7  15    0.00    3.70
   5  11  21   21.00    4.80
   5  15  25   12.40    5.00
   5  16  26    6.70    5.40
   6   9  17    9.90    4.70
   6  12  21   29.80    5.00
   6  15  24    1.50    5.50
   7  18  25    4.80    6.10
   8   7  10    3.70    3.30
   8   8  12   14.70    4.50
   8   9  14   28.50    5.20
   8  11  17   40.80    6.20
   8  17  23    6.70    6.50
   9   8  10    8.90    3.80
   9   9  12  118.49    6.80
   9  13  18   78.59    7.60
   9  14  19    0.60    5.60
   9  15  20   14.90    6.20
   9  16  21    1.20    5.70
  10   7   5   25.70    3.60
  10  12  15   43.80    6.30
  10  17  20   -0.30    5.60
  11  13  14    0.10    5.10
  11  18  19    0.90    6.30
  12   8   1   30.90    3.60
  12   9   4   -0.60    3.70
  12  13  12   56.89    6.80
  12  18  17    7.60    5.70
  13  13   9   21.60    6.00
  13  16  13    2.30    6.60
  13  17  14    2.40    5.60
 -12   7  19    5.60    4.30
 -11   5  16    2.00    3.40
 -11   6  18   -3.00    4.60
 -11  10  24    3.80    4.90
  -9   6  19   -2.20    4.00
  -9  10  25   18.70    5.70
  -9  14  29    3.00    5.30
  -8   1   7  599.64    5.70
  -8   7  21    2.00    4.30
  -8   9  24    1.40    5.00
  -8  15  30   -1.20    5.00
  -7   8  23    3.50    4.50
  -6   5  18   -0.60    3.30
  -6   8  23  123.59    7.50
  -6  16  31    0.50    4.70
  -5   8  23   10.00    5.10
  -5  16  31    0.90    4.50
  -4  16  31   -1.20    4.60
  -3   1   7  483.35    5.70
  -3   3  13  102.19    4.40
  -3   9  24  195.78    8.10
  -2   6  19    7.90    3.20
  -2  10  25    7.90    4.30
  -2  14  29    6.40    3.80
  -2  15  30    0.80    4.80
  -2  17  31   -2.00    3.10
  -1   3  12  179.38    5.00
  -1   8  22   12.30    4.60
  -1  11  26   16.60    4.90
  -1  12  27   10.20    5.00
  -1  13  28    3.50    4.60
   0   5  16   33.00    3.70
   0   6  18  596.54   10.90
   0   7  20    4.80    4.30
   0   9  23   -2.50    4.80
   0  15  29    3.10    3.50
   1   4  13  153.68    5.20
   1  12  26    6.10    4.80
   1  13  27    5.20    4.40
   1  17  30   -2.90    4.00
   2   2   6  648.64    7.10
   2   4  12   23.90    2.70
   2   8  20   26.50    4.40
   2  10  23    0.30    5.10
   2  11  24   12.50    4.50
   2  14  27   11.70    4.40
   2  15  28   -3.90    4.50
   3   3   8  558.94    7.70
   3  10  22    4.00    4.40
   3  16  28   -1.70    4.80
   3  18  29   -2.50    3.90
   4  16  27   -0.10    4.20
   5   6  13   52.39    4.10
   5   8  17   22.40    4.60
   5  10  20    4.10    4.20
   5  17  27   -6.10    5.70
   6  10  19   43.00    5.90
   7   5   7  559.54    8.50
   7   8  14   17.00    3.90
   7  16  24    9.30    5.90
   8  10  16   -5.80    5.10
   8  13  20    6.20    6.20
   8  14  21   -2.70    6.10
   8  15  22   -4.70    5.80
   9   6   5    3.80    2.60
   9   7   8    7.70    3.10
   9  10  14   -2.50    4.80
   9  12  17   -0.10    5.40
   9  17  22    1.80    6.30
  10   6   2   43.00    3.60
  10   8   8   20.60    3.90
  10   9  10   10.20    4.50
  10  10  12   -4.90    4.90
  10  18  21    2.10    6.20
  11   8   5   44.60    4.60
  11  12  13   57.99    6.60
  11  15  17    1.50    5.70
  11  16  18    0.00    5.90
  12  10   7   27.50    5.50
  12  11   9   22.80    5.70
  13  12   8    2.50    5.40
  13  14  11   19.20    6.00
  13  18  15    2.10    5.70
 -12   8  21   13.40    4.90
 -12  11  25   -1.50    5.10
 -12  12  26    3.80    5.50
 -11   4  14    0.10    2.60
 -11   7  20   10.30    5.30
 -11   9  23    6.50    5.50
 -10  10  25   19.50    5.60
 -10  11  26    6.30    5.60
 -10  12  27    1.20    4.50
 -10  13  28    1.00    4.80
 -10  14  29   -0.50    4.70
  -9   7  21   13.80    4.80
  -9   9  24   63.69    6.60
  -9  15  30   -0.20    5.10
  -8   8  23   67.19    6.20
  -7   6  20   18.80    4.80
  -7  11  27    0.10    5.20
  -7  12  28   -5.70    5.20
  -7  13  29   -3.20    4.70
  -6   4  16   30.10    3.60
  -6   6  20   50.79    5.40
  -6  10  26   11.70    5.30
  -6  11  27    4.30    4.70
  -6  12  28   11.80    5.30
  -6  13  29   -2.80    4.80
  -6  14  30    8.10    4.70
  -5   4  16  236.88    6.80
  -5   6  20    3.30    4.50
  -5  10  26    2.10    5.40
  -5  11  27   -2.40    4.80
  -5  12  28   -2.50    4.00
  -5  13  29   -1.70    4.70
  -5  14  30   10.60    4.90
  -4  13  29   -1.50    5.30
  -3   8  23    2.30    4.70
  -2   2  10   27.30    2.50
  -2   7  21    4.10    3.60
  -2   9  24    2.30    3.90
  -2  16  31    4.50    4.70
  -1   5  17  465.95    9.60
  -1  14  29   -4.20    3.80
  -1  15  30   -1.60    4.70
  -1  17  31   -1.00    3.40
   0   4  14  413.76    8.10
   0  16  30   -1.00    3.40
   1   8  21   42.20    4.70
   1  11  25   27.00    5.00
   1  15  29   13.80    5.00
   2   9  22   66.89    6.00
   2  16  29    1.80    4.40
   3   9  21    4.70    4.10
   3  12  25   21.70    5.40
   3  13  26    3.80    4.70
   3  17  29   12.70    4.80
   4   9  20    2.20    4.10
   4  12  24    6.40    5.30
   4  13  25    0.90    4.80
   4  17  28   -2.40    4.20
   5   9  19    1.70    4.80
   5  12  23    3.20    5.30
   5  13  24   22.40    5.50
   5  14  25   -6.00    4.90
   5  15  26   -0.90    5.10
   6   8  16   31.30    5.10
   6  13  23   -1.70    5.30
   6  14  24   17.10    5.30
   7   6  10    2.00    3.00
   8  12  19   30.20    6.30
   8  16  23   -5.30    5.00
   8  17  24    0.40    6.30
   9  11  16    4.10    5.50
   9  14  20    7.20    6.00
   9  15  21    0.40    6.10
   9  18  23    8.60    6.20
  10  11  14    5.40    5.10
  10  14  18   29.20    6.10
  10  15  19   -2.60    5.70
  10  16  20   23.40    6.50
  10  17  21   10.20    6.10
  11   7   2   23.50    3.40
  11   9   8   69.39    6.10
  11  10  10    3.40    4.70
  11  11  12   23.20    5.80
  11  13  15   17.60    5.80
  11  14  16    7.20    5.90
  11  17  19   19.60    6.30
  12  12  11   14.70    5.40
  12  15  15    0.30    5.30
  12  16  16    1.60    5.50
  12  17  17    5.10    5.90
  12  18  18   19.20    6.40
  13  11   6   -2.00    5.00
  13  13  10    6.30    5.70
  13  16  14    1.70    6.30
  13  17  15   16.40    6.60
 -12  10  24    7.50    5.10
 -11  12  27    4.10    5.00
 -11  13  28   11.30    5.00
 -10   5  17    4.20    3.60
 -10   6  19    8.40    4.70
  -8   5  18    4.90    3.40
  -8   6  20   13.90    4.70
  -8  10  26   -0.70    5.00
  -8  11  27    4.40    4.90
  -8  12  28   19.80    5.80
  -8  13  29    2.90    4.70
  -8  14  30    6.20    4.90
  -7  10  26    6.40    5.00
  -7  14  30    1.00    4.90
  -7  15  31    1.70    5.00
  -6   2  11    2.80    2.30
  -6   7  22    6.40    4.90
  -6   9  25   -3.50    5.00
  -6  15  31   -0.60    5.40
  -5   2  11    3.80    2.00
  -5   9  25    2.50    5.20
  -5  15  31    6.70    4.80
  -4  14  30   13.00    4.60
  -4  15  31   12.40    5.30
  -3   5  18  229.48    7.10
  -3   6  20   -3.00    4.30
  -2   3  13   71.09    4.00
  -2   8  23   13.80    5.00
  -2  11  27   -2.90    4.70
  -2  12  28    1.20    4.50
  -2  13  29    1.40    4.40
  -1   4  15   10.90    3.30
  -1   7  21  116.99    6.60
  -1   9  24   94.89    6.70
   0   1   5   -0.20    1.20
   0   8  22   -1.70    4.00
   0  10  25    1.70    4.70
   0  11  26   12.30    4.70
   0  12  27    5.80    3.90
   0  13  28    3.70    3.80
   0  14  29    0.90    4.20
   0  17  31   -2.20    3.40
   1   5  16   10.20    3.60
   1   6  18   28.40    4.20
   1   9  23    3.80    5.10
   1  16  30    2.00    4.40
   2   5  15   11.00    3.50
   2   6  17   39.70    4.00
   2   7  19    8.70    4.30
   2  12  26   12.50    5.40
   2  13  27    6.30    5.00
   2  14  28    2.50    4.70
   2  17  30    1.30    4.30
   3   5  14   53.49    4.10
   3   6  16   15.20    3.20
   3   7  18  108.09    5.90
   3  11  24   71.49    6.40
   3  14  27   -4.70    4.10
   3  15  28    4.30    5.10
   4   2   3  932.11    7.50
   4   4  10  912.91   11.10
   4   6  15   28.80    3.80
   4   7  17    6.10    4.10
   4  11  23   18.80    5.00
   4  15  27    4.20    4.00
   4  16  28   11.00    5.20
   5  11  22    1.50    4.30
   5  16  27   -3.20    5.80
   6   9  18   -0.40    4.30
   6  11  21   71.49    6.90
   6  12  22    8.50    4.50
   6  15  25   15.80    5.20
   6  16  26   -3.00    6.10
   7   4   4   33.90    2.60
   7  18  26    8.70    5.50
   8   4   1   24.60    2.20
   8   5   5   22.40    3.00
   8   8  13   25.40    5.10
   8   9  15   26.20    5.10
   8  11  18    8.30    5.20
   9   8  11  108.99    5.90
   9   9  13   17.10    5.20
   9  13  19   11.40    6.00
   9  17  23    9.50    6.50
  10  18  22    6.70    6.30
  11   6  -2   14.80    2.20
  11  12  14   -0.70    5.20
  12   8   2   15.00    3.60
  12   9   5   21.90    4.60
  12  13  13    1.40    5.40
  13  14  12    6.40    5.90
  13  15  13   -2.50    6.40
 -12   6  18   42.00    4.90
 -12   9  23    5.50    5.20
 -11   8  22   -0.50    5.00
 -11  10  25    5.90    5.80
 -11  11  26    1.00    4.80
 -11  14  29    0.00    4.80
 -10   4  15    1.00    3.30
 -10   7  21   -1.70    4.80
 -10   9  24    8.90    4.60
  -9   8  23    2.50    4.50
  -9  10  26    5.00    5.40
  -9  11  27    6.20    5.30
  -9  12  28    0.70    4.90
  -9  13  29    0.90    5.00
  -9  14  30    0.40    4.80
  -8   4  16   18.10    3.20
  -8   7  22   -2.20    4.80
  -8   9  25    2.90    5.00
  -8  15  31    8.20    5.50
  -7   7  22   10.70    4.70
  -7   9  25    4.10    5.00
  -6   3  14   -0.20    2.50
  -5   3  14  795.72   10.70
  -4  16  32   -1.50    4.40
  -3   4  16   28.50    3.00
  -3   7  22    9.00    4.70
  -3   9  25    6.10    5.40
  -2   5  18  103.99    5.40
  -2   6  20    1.30    3.90
  -2  10  26   -0.80    4.60
  -2  14  30   12.30    4.40
  -1   1   6  792.62    6.90
  -1   8  23   19.00    4.80
  -1  12  28    2.40    4.60
  -1  13  29   -0.70    4.50
   0   3  12  538.15    8.60
   0   5  17    2.60    3.30
   0   6  19   -1.20    4.10
   0  15  30    0.50    3.80
   0  16  31    0.50    4.70
   1   3  11  125.79    4.40
   1   7  20    6.80    3.90
   1  12  27   10.00    4.90
   1  13  28    9.30    4.60
   1  17  31    2.40    4.10
   2   3  10    9.90    2.50
   2   8  21   61.39    5.80
   2  10  24    2.60    4.60
   2  11  25   30.00    5.00
   2  15  29    1.90    4.80
   3   8  20    2.70    4.00
   3  10  23   -4.50    4.20
   3  16  29   -2.00    4.70
   4   3   7  636.44    8.00
   4  10  22   18.30    4.90
   4  17  29    7.30    5.30
   5   6  14   54.99    4.40
   5   7  16    5.70    3.50
   5   8  18    5.40    4.60
   5  10  21    2.30    4.10
   5  17  28   11.50    5.10
   6  10  20    6.40    4.70
   6  17  27    7.00    5.90
   7   7  13    1.80    3.80
   8   7  11   85.39    5.20
   8  10  17   26.60    5.50
   8  13  21   20.40    6.00
   8  15  23    7.60    6.00
   8  16  24   13.80    6.60
   9  10  15    1.80    4.80
   9  12  18    4.60    4.60
   9  18  24    6.80    6.40
  10   5  -2  217.18    3.90
  10   7   6  117.89    5.40
  10  14  19    6.70    5.60
  10  15  20   -1.40    5.80
  10  16  21   12.00    6.30
  11   8   6   31.80    4.50
  11  14  17    3.10    6.10
  11  15  18   11.20    5.50
  11  16  19    2.20    6.10
  11  17  20    0.40    5.60
  12  10   8   21.30    5.60
  12  11  10   14.70    5.60
  12  15  16   15.40    5.70
  12  16  17    6.20    6.10
  13  11   7    5.80    5.20
  13  12   9    3.90    5.30
 -12   7  20    2.70    4.70
 -10   8  23   21.20    5.20
 -10  11  27    2.80    4.90
 -10  12  28    3.60    5.30
 -10  13  29   -3.00    5.30
 -10  14  30    7.40    4.90
  -9   5  18   43.70    4.90
  -9   6  20    4.10    4.30
  -7   8  24    1.60    4.90
  -7  11  28    1.70    5.40
  -7  12  29    5.60    5.00
  -7  13  30    1.00    4.80
  -6   8  24    6.40    5.10
  -6  11  28   -2.80    5.40
  -6  12  29   15.10    5.40
  -6  13  30   -0.90    4.90
  -6  14  31   13.40    5.50
  -5   8  24    7.50    4.00
  -5  11  28   14.50    5.60
  -5  12  29   -1.20    5.00
  -5  13  30    3.80    4.90
  -5  14  31    5.20    4.90
  -4  11  28    1.10    4.90
  -4  12  29   22.60    5.50
  -4  13  30    3.70    5.10
  -3   2  11   48.20    3.10
  -2   4  16   18.70    3.20
  -2   7  22   47.60    5.90
  -2   9  25    1.00    4.70
  -2  16  32    0.90    4.70
  -1  10  26   11.60    5.20
  -1  11  27    0.80    4.30
  -1  14  30   -4.40    3.70
  -1  15  31   14.70    5.10
   0   2   9    1.30    1.50
   0   7  21   -4.10    4.30
   0   9  24   -4.20    4.00
   1   2   8    4.30    1.60
   1   4  14    4.90    2.40
   1   8  22   10.70    4.10
   1  10  25   17.80    5.30
   1  11  26   13.10    4.50
   1  14  29   -2.20    3.90
   1  15  30    0.30    4.60
   2  16  30    3.20    3.90
   3   9  22   16.00    4.90
   3  12  26    4.70    5.10
   3  13  27    6.90    4.60
   3  14  28    1.20    4.60
   3  17  30    2.80    4.40
   4   9  21    7.50    4.10
   4  12  25   39.50    5.90
   4  13  26   -3.80    4.30
   4  14  27   -5.50    4.80
   4  15  28    4.10    4.70
   5   9  20  387.66   10.80
   5  12  24   -8.20    5.10
   5  13  25   -3.50    4.50
   5  14  26   11.00    4.70
   5  15  27    5.40    5.20
   6   3   3  159.18    3.80
   6   7  15   13.10    4.20
   6   8  17   22.20    4.60
   6  14  25    9.30    5.10
   6  15  26    5.00    5.50
   8  12  20   10.50    5.30
   9   6   6   10.20    2.90
   9  11  17   77.89    6.90
   9  13  20   31.50    6.70
   9  14  21   -4.20    6.10
   9  15  22    7.60    6.20
  10   6   3  105.49    4.50
  10  11  15    9.10    5.40
  10  13  18    1.70    5.50
  10  17  22    7.30    6.40
  11   7   3    2.30    3.10
  11  10  11  119.39    6.90
  11  11  13   71.69    6.60
  11  13  16    4.10    5.60
  12  12  12    1.40    5.00
  12  14  15   -2.10    5.50
  13  13  11    6.80    5.70
  13  15  14   16.80    6.10
  13  16  15    4.20    5.90
  13  17  16    1.70    5.60
 -12   3  11    2.50    2.40
 -12   8  22   -4.30    4.80
 -11   5  17   50.39    5.10
 -11   6  19   15.90    4.70
 -11   7  21   21.90    5.20
 -11   9  24    3.30    5.30
 -10  10  26    9.40    5.20
  -9   4  16   61.59    4.90
  -9   7  22   -1.40    4.40
  -9   9  25    1.10    4.80
  -8   8  24    6.80    5.10
  -8  11  28   -0.30    4.90
  -8  12  29    1.90    5.50
  -8  13  30    5.80    5.20
  -8  14  31   -3.10    5.10
  -7   5  19    6.40    3.40
  -7   6  21   20.80    5.00
  -7  10  27    2.00    5.20
  -7  14  31   -6.20    5.00
  -6   6  21  107.39    6.80
  -6  10  27   -0.40    5.10
  -6  15  32   -2.70    5.10
  -5   4  17  113.19    5.30
  -5   5  19    9.80    3.50
  -5   6  21    9.50    4.40
  -5  15  32   10.40    5.10
  -4  10  27    3.40    5.20
  -4  14  31   10.70    4.40
  -4  15  32    2.60    4.60
  -3   3  14  661.03    9.60
  -3   8  24    7.20    4.30
  -2   1   7   56.39    2.20
  -2   8  24   -2.30    4.40
  -2  12  29    0.30    4.70
  -2  13  30    3.00    4.80
  -1   3  13  145.69    4.80
  -1   5  18  258.77    7.70
  -1   6  20    6.90    3.50
  -1   9  25    3.50    5.10
  -1  16  32   -4.20    4.50
   0   4  15    3.00    2.30
   0   8  23    1.30    4.60
   0  11  27   -2.30    4.70
   0  12  28   -2.80    4.20
   0  13  29   -4.60    4.00
   0  14  30    2.40    4.50
   0  15  31   -3.90    4.70
   1   1   4   39.80    1.60
   1  16  31   -0.90    4.20
   2   2   7   99.29    3.30
   2   6  18  255.07    7.90
   2   7  20    9.00    4.50
   2   9  23   17.20    4.50
   2  12  27   -1.20    5.00
   2  13  28    1.80    4.80
   2  14  29    6.40    4.70
   2  17  31   -2.80    3.60
   3   6  17   17.70    4.10
   3   7  19   68.69    5.80
   3  11  25    3.60    4.40
   3  15  29    0.70    4.90
   4   7  18   19.60    4.50
   4  11  24    2.30    4.40
   4  16  29    1.10    5.30
   5   5  12   16.30    3.20
   5  11  23   18.30    5.10
   5  16  28    1.80    4.60
   6   9  19   14.70    5.20
   6  11  22   12.40    5.70
   6  16  27   12.80    5.20
   7   3   0  240.48    3.70
   7   6  11   45.80    3.70
   8   6   9   66.29    4.40
   8   8  14   62.29    5.60
   8   9  16   23.90    5.40
   8  11  19   -2.90    4.20
   8  15  24    3.90    5.70
   9   8  12  114.29    6.10
   9   9  14  217.98    8.40
   9  10  16   19.50    5.60
   9  12  19   -1.90    5.60
   9  17  24    3.40    6.50
  10  12  17   -2.50    5.40
  11  12  15    4.90    5.50
  11  15  19   16.00    6.30
  11  16  20    3.00    5.70
  12   9   6  233.78    7.90
  12  13  14   13.50    5.60
  13  10   5   70.99    5.90
  13  14  13    6.90    6.30
 -11   8  23   10.30    5.90
 -11  11  27    5.00    5.80
 -11  12  28    3.50    4.70
 -11  13  29    1.50    4.70
 -10   3  13  106.19    4.60
 -10   5  18   24.90    4.50
 -10   6  20    4.90    5.00
 -10   9  25    2.60    4.70
  -9   8  24    3.00    4.70
  -9  11  28    3.10    5.10
  -9  12  29    0.70    5.30
  -9  14  31   -4.80    5.00
  -8   3  14    3.70    2.50
  -8  10  27    0.40    4.90
  -7   4  17    2.90    3.20
  -7   7  23   20.10    4.90
  -7   9  26   10.00    5.30
  -6   4  17  220.88    6.80
  -6   7  23   12.10    4.60
  -6   9  26    2.50    5.20
  -5   7  23   11.80    4.90
  -5   9  26   24.50    4.80
  -4   9  26   11.30    5.30
  -3   5  19    3.60    2.80
  -3   6  21   13.60    4.40
  -2  10  27   35.30    5.90
  -2  11  28    1.40    4.10
  -2  14  31   -2.50    4.40
  -2  15  32    0.80    4.90
  -1   4  16  152.98    5.80
  -1  12  29    5.40    4.90
  -1  13  30    4.60    4.60
   0  10  26    3.40    4.20
   0  16  32    7.10    4.90
   1   5  17  475.15    9.90
   1   6  19   26.30    4.20
   1   7  21  115.69    6.80
   1  12  28   -0.40    5.10
   1  13  29    3.30    4.60
   1  14  30    1.20    4.40
   2   5  16   14.00    3.30
   2   8  22   27.40    5.50
   2  10  25   15.80    5.20
   2  11  26   27.70    5.10
   2  15  30    0.10    4.30
   2  16  31    5.40    4.70
   3   5  15  197.28    6.70
   3   8  21   52.59    5.10
   3  10  24    2.00    4.30
   3  16  30   -2.30    4.00
   3  17  31    2.60    5.00
   4   4  11 2198.38   17.50
   4   6  16    6.20    3.20
   4   8  20   16.50    4.40
   4  10  23   43.80    5.40
   5  10  22    3.00    4.20
   5  13  26   18.10    5.40
   5  14  27    5.70    4.90
   5  17  29    1.10    4.90
   6  10  21   32.90    5.50
   6  17  28   -1.70    5.20
   7   4   5  388.96    6.70
   8   5   6    0.20    2.30
   8   7  12   75.09    5.10
   8  10  18    3.80    5.40
   8  12  21   -5.40    5.80
   8  13  22    1.70    5.00
   9   5   3   74.59    3.60
   9  11  18    8.40    5.60
  10   7   7   44.40    4.60
  10   9  12   48.10    5.30
  10  10  14   10.60    5.10
  10  11  16    8.60    5.30
  10  13  19    8.50    5.90
  10  14  20    9.20    5.90
  10  16  22   -0.40    6.10
  10  17  23   -3.60    6.30
  11   6  -1   24.40    2.60
  11   8   7   87.99    5.80
  11  13  17   18.70    6.00
  11  14  18   -5.10    5.60
  11  17  21    7.70    5.70
  12   8   3    6.50    3.50
  12  10   9   -0.40    5.00
  12  11  11    1.00    5.50
  12  12  13   11.00    5.50
  12  14  16   12.00    6.00
  12  15  17   -0.40    5.40
  12  17  19    1.30    5.50
  13  11   8    0.60    5.30
  13  12  10    6.20    5.30
  13  13  12    8.80    6.00
  13  16  16    1.00    5.30
  13  17  17    6.70    5.40
 -11   2   9   30.20    2.20
 -11  10  26    1.20    5.70
 -10   7  22   14.10    5.20
 -10  12  29    2.00    4.90
 -10  13  30    1.90    5.30
  -9  10  27    6.00    5.40
  -8   5  19   11.30    3.50
  -8   6  21    4.20    4.00
  -8   9  26    0.50    5.10
  -7  12  30   -2.10    5.00
  -7  13  31    1.30    5.30
  -6   8  25  258.67    9.60
  -6  11  29    2.70    5.20
  -6  12  30    3.00    5.40
  -6  13  31    3.60    5.60
  -6  14  32   -4.60    5.30
  -5   8  25    2.60    5.20
  -5  12  30   -4.10    5.10
  -5  13  31   -2.60    4.90
  -5  14  32    5.70    5.40
  -4  11  29    2.30    5.00
  -4  12  30    1.10    5.40
  -4  13  31    1.20    5.30
  -3   4  17   35.00    3.60
  -2   2  11    8.90    2.00
  -2   5  19    6.30    3.70
  -2   6  21   -1.00    3.90
  -2   9  26   28.90    5.90
  -2  16  33    4.10    4.80
  -1   8  24    1.40    4.30
  -1  10  27    5.40    5.30
  -1  11  28   13.00    4.50
  -1  14  31    7.10    4.30
  -1  15  32   -3.20    5.20
   0   5  18   59.99    4.90
   0   6  20    5.50    3.60
   0   7  22   49.30    5.60
   0   9  25   -0.10    4.30
   0  13  30   32.20    5.50
   1   3  12  177.28    5.40
   1   8  23   15.20    4.90
   1  10  26   15.60    5.20
   1  11  27    0.80    4.30
   1  15  31    7.00    4.40
   1  16  32    1.60    4.40
   3   9  23    5.60    4.80
   3  12  27    1.70    4.80
   3  14  29   -5.50    5.20
   4   3   8    2.00    2.10
   4   5  14    0.90    3.30
   4   9  22   16.10    5.10
   4  11  25   13.90    5.40
   4  12  26   -1.90    4.20
   4  13  27    4.90    4.40
   4  14  28    4.50    4.20
   4  15  29    9.40    5.30
   5   3   6   26.80    2.40
   5   9  21    6.70    5.20
   5  11  24  110.19    7.60
   5  12  25    2.30    4.40
   5  15  28   11.80    5.20
   5  16  29   -0.50    5.90
   6   8  18   31.70    5.10
   6  12  24    1.50    5.50
   6  13  25    6.30    4.70
   6  14  26    7.40    4.70
   6  16  28   -3.30    5.60
   9   7  10   99.59    5.30
   9  13  21   -1.20    6.00
   9  14  22   13.90    6.10
   9  15  23   26.10    6.00
   9  17  25    9.90    6.60
  10  12  18   57.59    6.70
  11   9  10   19.40    4.90
  11  10  12    1.20    4.80
  11  11  14   46.30    6.40
  12   7  -1    4.10    2.50
  12  13  15    0.20    5.70
  13  10   6   13.70    5.00
  13  14  14   -0.70    6.30
  13  15  15    1.20    5.40
 -12   6  19   10.70    4.80
 -12   7  21   -6.30    5.10
 -10   4  16    1.70    3.50
 -10   8  24   12.70    5.20
 -10  10  27   -2.40    5.30
 -10  11  28    2.40    4.50
  -9   5  19   41.40    5.20
  -9   9  26   26.60    5.70
  -8   4  17   43.70    3.80
  -8  11  29    3.10    5.30
  -8  12  30   -0.40    5.20
  -8  13  31    1.40    5.30
  -8  14  32   -0.80    5.10
  -7  10  28    7.10    5.40
  -7  11  29    1.70    5.10
  -7  14  32    7.80    5.20
  -6   3  15    0.00    2.50
  -6  10  28   -1.50    5.30
  -5   3  15  237.48    6.40
  -5  10  28   -0.80    5.10
  -5  15  33    4.80    5.00
  -4  10  28    4.10    4.90
  -4  15  33   -7.30    5.00
  -3   1   8 1154.18    9.20
  -2   4  17  150.18    5.80
  -2   7  23    1.80    4.00
  -2  12  30    8.90    4.80
  -2  13  31   -1.40    5.10
  -2  14  32    0.60    5.30
  -1   9  26   20.80    5.20
  -1  16  33   -2.90    4.80
   0   3  13   -0.60    2.30
   0   8  24   26.30    5.30
   0  11  28    0.40    4.70
   0  12  29    0.30    4.10
   0  14  31   -0.90    4.20
   0  15  32    1.90    4.90
   1   4  15    7.70    2.90
   2   3  11  159.68    4.90
   2   9  24    4.10    4.30
   2  11  27    4.30    4.90
   2  12  28    1.70    4.80
   2  13  29    4.30    4.80
   2  15  31    7.30    4.80
   3   4  13  113.39    5.00
   3  11  26    0.70    4.20
   3  15  30   -2.80    4.10
   3  16  31   -0.40    4.90
   4  16  30    4.40    4.50
   6   7  16    8.90    3.80
   6   9  20    6.60    4.60
   6  11  23    5.10    4.90
   6  17  29   -2.00    5.90
   7   5   9    4.50    2.80
   7   6  12   90.29    5.30
   8   6  10   44.00    4.20
   8   8  15   93.19    6.20
   8   9  17    1.20    4.60
   8  13  23    3.20    5.70
   8  14  24    2.20    5.80
   8  15  25   -0.50    6.00
   9   8  13   17.70    4.50
   9   9  15    4.80    5.40
   9  10  17   49.10    6.30
   9  12  20   10.90    6.00
  10   5  -1    0.20    2.00
  10   6   4   15.10    3.40
  10   9  13    5.10    5.00
  10  14  21    0.00    5.70
  10  15  22    0.00    5.70
  10  16  23   -5.40    5.90
  11   7   4    4.70    3.20
  11  12  16    0.00    5.30
  11  14  19   -4.50    6.00
  11  15  20   18.60    6.40
  11  16  21   -2.90    5.60
  12   9   7    1.90    4.80
  12  11  12   78.09    6.90
  12  15  18    1.10    5.80
  12  16  19    0.80    5.60
  12  17  20   -5.40    6.40
  13  11   9    7.60    5.50
  13  12  11   29.90    6.30
  13  16  17    3.10    6.00
  13  17  18   -6.70    5.60
 -12   5  17   -0.90    2.50
 -12   8  23    6.50    5.30
 -11   6  20   13.30    5.10
 -11   7  22    7.50    4.70
 -11  11  28    7.90    5.80
 -11  12  29    2.20    5.30
 -11  13  30    6.80    5.30
  -9   7  23   13.20    5.00
  -9  13  31    9.30    5.20
  -8   8  25   43.30    6.10
  -8  10  28    8.40    5.50
  -7   3  15   34.90    3.30
  -7   6  22    8.60    4.40
  -6   5  20   -2.00    4.20
  -6   6  22    7.50    4.40
  -6   7  24    9.40    5.10
  -6   9  27   11.50    5.80
  -5   6  22    9.70    4.10
  -5   7  24  218.58    9.10
  -5   9  27   20.10    5.60
  -3   3  15   74.99    4.50
  -3   6  22    3.40    4.40
  -2   8  25   66.59    5.80
  -2  10  28    0.80    5.60
  -2  11  29    3.20    4.20
  -2  15  33    5.20    5.20
  -1   3  14   62.29    3.60
  -1   7  23   42.80    5.60
  -1  12  30    1.70    5.20
  -1  13  31   14.00    5.10
  -1  14  32    7.00    5.40
   0   2  10  193.68    4.70
   0   4  16   29.20    3.50
   0  10  27    5.50    4.30
   0  16  33    4.50    4.40
   1   2   9   10.80    2.20
   1   6  20    7.40    4.60
   1   7  22   19.60    4.90
   1   9  25   -3.00    4.10
   1  11  28    6.60    4.90
   1  12  29    6.20    5.00
   1  13  30   -4.10    4.70
   1  14  31    2.90    4.90
   2   5  17   63.29    4.80
   2   6  19    3.60    3.60
   2   7  21    3.30    3.70
   2   8  23   10.50    4.80
   2  10  26   -9.30    4.90
   2  16  32    3.30    4.60
   3   2   6  573.34    6.80
   3   3  10 1330.07   12.60
   3   8  22    1.60    4.70
   3  10  25   14.60    4.80
   4   2   4  199.28    3.80
   4   6  17  211.58    7.20
   4   7  19    3.50    3.90
   4   8  21  181.28    7.90
   4  13  28    1.40    4.70
   4  14  29    1.10    4.60
   5   4  10  160.28    5.00
   5   7  18   65.49    5.90
   5   8  20   -0.10    4.40
   5  10  23   12.00    4.50
   5  13  27   -1.10    5.50
   5  14  28    6.90    5.50
   6   6  14   55.89    4.30
   6  10  22    3.20    5.60
   6  13  26    0.80    4.90
   6  14  27    0.60    5.10
   8   7  13   64.49    5.00
   8  10  19   85.49    6.80
   8  12  22   45.50    7.20
   9  11  19    2.10    5.90
   9  14  23   -1.50    5.80
   9  15  24    5.00    6.40
  10  11  17   18.70    5.80
  10  13  20    2.60    6.00
  10  17  24   -2.30    6.50
  11   8   8   -2.80    4.30
  11  10  13   33.30    6.10
  11  11  15   16.90    6.10
  11  13  18    9.10    6.30
  12  10  10   27.50    5.80
  12  12  14   20.70    5.90
  12  14  17   16.70    5.80
  13  13  13   12.30    6.30
  13  15  16    7.50    5.50
 -11   5  18   19.40    4.50
 -11  10  27    7.80    6.00
 -10   6  21   20.40    5.20
 -10   9  26   17.20    5.70
 -10  13  31   -5.70    5.10
  -9   4  17    4.00    3.80
  -9   8  25   15.20    5.50
  -9  10  28   -0.50    5.50
  -9  11  29    3.10    5.00
  -8   6  22   88.49    6.50
  -7   7  24  127.49    7.50
  -7   9  27    1.60    5.10
  -6   4  18    7.10    3.50
  -6  11  30    2.30    5.20
  -6  12  31    2.20    5.40
  -6  13  32    2.30    5.70
  -6  14  33   -4.40    5.50
  -5   4  18   79.99    4.90
  -5  11  30    9.00    5.40
  -5  12  31    0.50    5.20
  -5  13  32    8.70    5.10
  -5  14  33    3.00    5.20
  -4  11  30    2.60    5.20
  -4  12  31    2.10    5.20
  -4  13  32    7.50    5.50
  -4  14  33   -0.70    5.30
  -3   2  12  794.42    9.70
  -3   5  20   84.39    5.00
  -2   6  22   17.10    4.70
  -1   2  11  467.25    7.30
  -1   4  17  155.48    6.10
  -1   8  25   57.49    6.10
  -1  10  28    5.10    4.90
  -1  11  29   -2.10    4.00
  -1  15  33   -3.20    5.00
   0   1   6  156.98    3.30
   0   6  21    1.70    4.40
   0   9  26   99.79    6.40
   0  12  30    9.00    5.30
   0  13  31   -3.60    4.90
   1   5  18  257.87    7.60
   1   8  24    1.20    5.20
   1  10  27    4.00    4.90
   1  16  33   -1.50    4.80
   3   5  16   -0.70    2.50
   3  12  28    0.40    4.90
   3  13  29   -2.30    4.90
   3  14  30    8.50    5.10
   3  15  31    7.20    5.10
   4   4  12  155.28    5.40
   4   5  15   30.00    4.00
   4   9  23   12.80    4.90
   4  11  26   31.20    5.70
   4  12  27    2.80    4.50
   4  15  30   -1.00    4.60
   4  16  31    4.50    5.70
   5   6  16  138.69    6.20
   5   9  22    7.60    5.10
   5  11  25   14.30    5.40
   5  12  26    8.30    4.50
   6   8  19   34.60    5.20
   6  12  25   11.00    5.30
   7   4   6  479.85    7.50
   8   5   7   99.09    4.30
   8  11  21   23.40    6.10
   9   5   4   58.59    3.40
   9   6   8   83.59    4.70
   9   7  11  187.38    6.70
  10   8  11   73.49    5.70
  10  12  19    7.10    6.10
  11   6   0   -0.60    2.30
  11   9  11   52.79    5.60
  11  15  21   -2.30    6.10
  11  16  22    4.90    5.80
  12   7   0   -0.30    2.40
  12  13  16    4.40    5.50
  12  15  19    4.50    6.30
  12  16  20    7.40    6.00
  12  17  21    6.10    5.80
  13  10   7   48.50    5.90
  13  14  15    1.10    5.80
 -10   5  19   -0.60    4.10
 -10   7  23    6.90    5.10
 -10  11  29   -0.10    5.30
 -10  12  30    2.90    4.80
  -8   3  15    9.20    2.90
  -8   5  20    0.50    4.00
  -8   7  24    1.20    4.80
  -8  12  31    7.60    5.20
  -8  13  32    4.70    4.90
  -7   4  18   68.19    4.80
  -7   8  26    2.70    4.70
  -7  11  30   14.90    5.70
  -7  12  31   -0.60    5.10
  -7  13  32   -5.50    5.10
  -7  14  33   -5.90    5.30
  -6   8  26    5.50    5.40
  -6  10  29    9.30    6.10
  -5  10  29   -2.40    5.70
  -4   8  26   40.10    5.20
  -4  10  29   40.40    6.40
  -3   4  18   46.00    4.20
  -2   1   8    1.50    1.60
  -2   3  15    2.70    2.50
  -2   5  20    5.00    3.50
  -2   7  24    0.80    4.70
  -2  12  31    6.50    5.30
  -2  13  32   -0.20    5.80
  -2  14  33   -0.40    5.00
   0   5  19   -2.20    2.70
   0   7  23    1.70    3.90
   0   8  25    1.00    4.60
   0  11  29   -2.00    4.80
   0  14  32    7.20    4.20
   0  15  33    0.50    4.60
   2   2   8  385.66    6.10
   2   4  15  127.99    5.60
   2   9  25    2.20    4.40
   2  11  28    0.40    4.90
   2  12  29    0.00    4.30
   2  13  30    1.30    4.50
   2  14  31   -1.50    4.40
   2  15  32    5.50    5.10
   3   7  21    3.20    4.50
   3  11  27    5.10    4.60
   4   3   9  134.59    4.50
   4  10  25   87.69    7.10
   5   3   7  145.49    4.30
   5  10  24    3.10    5.10
   6   7  17    1.90    3.70
   6   9  21    6.10    5.10
   6  11  24   -1.40    4.50
   7   3   1    1.10    1.50
   7   6  13   30.00    4.40
   8   8  16   35.30    5.50
   8   9  18    5.20    5.20
   8  14  25    5.80    5.30
   8  15  26   -5.20    5.30
   9   8  14   -0.90    4.20
   9   9  16   21.10    5.30
   9  10  18   -3.00    5.40
   9  12  21   12.40    5.10
  10   6   5  292.37    6.70
  10   9  14    8.10    4.60
  10  10  16    8.00    5.40
  10  15  23    6.80    6.00
  10  16  24   20.50    6.80
  10  17  25    0.80    6.50
  11   7   5   19.20    3.60
  11  13  19   22.40    6.30
  11  14  20   -1.70    5.70
  12   8   5    6.90    3.80
  12   9   8   29.00    5.10
  12  10  11    2.60    5.70
  12  11  13    0.70    5.40
  12  12  15    6.90    5.50
  12  14  18    0.70    6.20
  13  15  17   17.60    5.50
  13  17  19    0.10    6.00
 -12   6  20   53.89    5.90
 -11   4  16    0.30    2.20
 -11   9  26    5.00    5.80
 -11  12  30   -1.80    5.80
 -10   3  14   -0.60    2.30
 -10   8  25    0.60    4.90
 -10  10  28    0.30    5.30
  -9   6  22   10.70    4.70
  -9   7  24   47.60    5.90
  -9  12  31    7.60    5.40
  -9  13  32   -0.30    5.10
  -8   4  18  289.97    8.10
  -8   8  26   -1.90    5.10
  -8  10  29   14.50    6.40
  -8  11  30   -2.70    5.00
  -7  10  29    4.50    5.50
  -6   6  23   11.70    4.60
  -6   9  28    1.10    5.30
  -5   1   9    9.60    1.60
  -5   3  16   58.59    3.90
  -5   5  21    2.60    4.10
  -5   6  23    7.70    5.00
  -5   9  28  178.58    9.30
  -2   2  12  336.47    6.40
  -2   4  18  195.48    6.70
  -2   8  26   39.90    5.70
  -2  10  29   35.00    5.90
  -2  11  30   24.80    5.00
  -2  15  34   -0.40    5.00
  -1   6  22    7.10    3.90
  -1   7  24   22.80    5.60
  -1  11  30    1.60    4.80
  -1  12  31   41.50    5.80
  -1  13  32    8.30    5.20
   0   3  14   27.00    2.90
   0   4  17   -1.10    3.30
   0  10  28   21.00    4.90
   1   6  21   17.40    4.50
   1   9  26   16.30    4.70
   1  11  29    1.60    4.90
   1  12  30    5.50    5.10
   1  13  31    6.40    4.50
   1  14  32    1.00    4.90
   2   3  12  645.44    9.40
   2   6  20   -2.90    3.80
   2   7  22   61.99    5.30
   2   8  24    0.30    4.80
   2  10  27   35.10    6.10
   2  16  33    5.80    4.10
   3   4  14    9.90    2.70
   3   6  19    6.70    3.80
   3   8  23   -0.10    4.80
   3  10  26    7.10    4.40
   4   6  18   12.20    4.70
   4   7  20    3.70    3.90
   4   8  22   10.50    4.90
   4  12  28   -5.00    5.00
   4  13  29    3.00    5.00
   4  14  30   17.50    6.00
   4  15  31   12.70    5.10
   5   4  11   37.00    3.50
   5   5  14  478.05    9.50
   5   7  19    3.30    4.30
   5   8  21    5.70    4.60
   5  12  27    2.50    5.20
   5  15  30    0.40    6.20
   6   6  15    6.50    3.10
   6  10  23  270.67   10.00
   6  13  27    2.80    5.30
   6  15  29    1.60    6.10
   8   6  11   66.89    4.50
   8   7  14    6.70    4.70
   8  10  20    1.40    4.50
   8  12  23    5.80    5.30
  10   5   0    0.00    2.10
  10   7   9   19.30    3.90
  10   8  12   32.60    5.20
  10  11  18   24.80    5.20
  10  13  21    6.60    5.00
  11   8   9   -3.40    4.60
  11  10  14    6.50    4.90
  11  11  16    3.00    5.50
  12  13  17    5.20    6.00
  13  14  16    4.40    5.20
 -11   6  21    8.60    4.70
 -11   7  23   19.30    5.60
 -11  11  29    3.50    5.70
 -10   4  17    7.20    3.60
 -10   9  27    1.40    5.10
  -9  11  30    2.80    5.50
  -7   6  23   -0.70    4.70
  -7   9  28   82.09    7.10
  -6   2  13  950.50   10.90
  -6   3  16   97.69    4.60
  -6   5  21    0.40    4.00
  -6   7  25    3.00    4.80
  -6  12  32    7.20    5.50
  -6  13  33    3.10    5.50
  -6  14  34    3.60    5.30
  -5   2  13  262.87    5.90
  -5   7  25   -1.70    4.30
  -5  11  31   -1.10    5.40
  -5  12  32    9.80    5.30
  -5  13  33   -2.40    5.40
  -5  14  34   -0.30    5.30
  -4   7  25   16.70    5.10
  -4  11  31    8.00    5.20
  -4  12  32   -4.80    5.40
  -4  13  33   -3.70    5.60
  -4  14  34   -3.50    5.40
  -2   9  28    9.60    5.10
  -1   3  15   83.99    4.10
  -1   8  26    4.80    4.80
  -1  10  29   -3.20    4.90
  -1  15  34    1.40    4.20
   0   2  11    2.00    2.30
   0   6  22   -4.90    4.30
   0   9  27   -5.10    4.30
   0  13  32   18.00    5.30
   0  14  33   -1.30    5.30
   1   5  19  193.78    7.00
   1   7  23   53.79    5.40
   1   8  25   67.19    6.40
   1  10  28    6.80    5.40
   2  13  31    4.50    4.90
   3   2   7  218.38    4.70
   3   3  11    2.30    2.20
   3   9  25   -0.20    5.20
   3  11  28    4.50    5.20
   3  12  29    2.70    4.60
   3  13  30   10.10    4.70
   3  14  31   -2.30    4.50
   4   9  24   -6.30    4.40
   4  11  27    5.20    5.20
   5   6  17   -3.50    4.20
   5   9  23   11.40    5.20
   5  11  26   12.30    5.20
   6   8  20   -0.30    4.80
   6  11  25    1.70    5.10
   6  12  26    4.40    4.60
   8   5   8    1.90    2.80
   8  11  22   17.10    5.00
   8  14  26    8.70    6.60
   8  15  27    0.30    6.60
   9   6   9   40.10    4.00
   9   7  12   -1.60    3.50
   9   9  17    7.40    5.00
   9  12  22    0.00    6.20
  10  12  20    6.50    4.80
  10  15  24   -0.20    6.30
  10  16  25   -4.80    6.50
  11   6   1   23.50    3.00
  11   7   6   21.70    3.90
  11   9  12   -0.20    4.60
  11  12  18   -1.70    5.30
  11  14  21    3.30    5.90
  11  15  22   -2.50    6.00
  11  16  23    6.70    5.90
  12   7   1    2.50    2.60
  12   9   9    5.10    5.00
  12  11  14    4.40    5.40
  12  14  19    3.00    5.70
  12  15  20    5.30    5.70
  12  16  21    6.80    6.00
  13   9   5    2.10    3.90
  13  10   8    0.00    4.50
  13  11  11   -4.10    5.70
  13  12  13    9.90    6.20
  13  13  15   13.60    6.30
  13  16  19    3.30    5.50
 -12   5  18   12.30    3.40
 -11   5  19   58.29    5.70
 -11   8  25   31.80    6.30
 -11  10  28   -3.70    6.00
 -10   6  22   22.20    5.40
 -10   7  24    4.20    5.00
 -10  12  31   -1.60    5.30
  -9   3  15   81.59    4.50
  -9   4  18   25.00    4.40
  -9   8  26    6.60    4.90
  -9  10  29    6.90    5.00
  -8   6  23   13.40    4.70
  -8   9  28   12.70    5.30
  -8  12  32    2.80    5.20
  -8  13  33    6.80    5.60
  -7   3  16   39.20    3.60
  -7   7  25   12.90    4.50
  -7  11  31   27.70    6.20
  -7  12  32   16.90    5.60
  -7  13  33    4.40    5.40
  -6   4  19  170.38    6.50
  -6  10  30   14.90    5.30
  -6  11  31    2.50    4.70
  -5   4  19   12.50    3.50
  -5   8  27   11.00    5.70
  -5  10  30    0.20    5.60
  -4   8  27   12.50    5.00
  -4  10  30    3.00    5.60
  -3   1   9  508.65    6.60
  -3   2  13   51.29    3.40
  -3   4  19   19.90    4.00
  -2   5  21    4.50    4.30
  -2   6  23  168.38    7.20
  -2   7  25    9.00    5.10
  -2  11  31   -3.40    4.90
  -2  12  32    1.30    5.20
  -2  13  33    2.40    5.20
  -2  14  34    9.10    5.70
  -1   2  12   40.60    3.20
  -1   9  28    3.10    4.90
   0   5  20    2.00    4.20
   0   7  24   -0.80    4.30
   0   8  26   10.00    5.10
   0  10  29   -4.90    4.90
   0  11  30   32.90    5.20
   0  15  34    4.20    4.40
   1   9  27    3.90    5.10
   1  13  32   12.60    5.60
   2   9  26   31.10    5.30
   2  11  29    1.50    5.00
   2  12  30    4.30    4.50
   3   7  22    5.50    4.40
   3  10  27   26.50    5.70
   4   2   5  213.98    4.20
   4   5  16   84.19    4.90
   4  10  26   19.80    5.70
   5  10  25   12.00    5.90
   6   3   5   47.10    2.70
   6   7  18   -0.40    3.90
   6   9  22   18.70    4.60
   7   5  11    1.30    3.20
   8   8  17   30.00    5.30
   8   9  19    6.60    4.90
   8  10  21   29.50    5.60
   8  12  24    2.20    5.90
   9   4  -1   34.00    2.20
   9   5   5   60.19    3.40
   9   8  15    6.10    5.00
   9  10  19    8.30    4.70
  10   9  15    1.70    5.00
  10  10  17    9.60    5.40
  10  11  19   -0.90    5.70
  10  13  22   -2.50    6.30
  11  10  15   -1.40    5.50
  11  11  17    8.50    5.70
  11  13  20   22.40    6.50
  12   8   6    3.90    3.80
  12  10  12   97.59    7.00
  12  12  16    1.10    5.20
  12  13  18    3.20    6.10
  13  15  18   12.90    5.60
 -11   9  27   14.80    5.90
 -10   5  20    2.70    4.60
 -10   8  26   -4.10    5.20
 -10  10  29    7.70    5.20
  -9   9  28   -2.60    5.40
  -9  12  32   -5.60    5.70
  -8   5  21    2.20    4.20
  -8   7  25    1.30    4.60
  -8  11  31   -2.60    5.20
  -7   2  13    6.90    2.40
  -7   4  19   14.00    3.70
  -7   8  27   -4.50    5.00
  -7  10  30    5.20    4.90
  -6   9  29    2.60    5.50
  -5   9  29    1.10    5.40
  -4   9  29    6.90    5.30
  -2   3  16  140.59    5.10
  -2   4  19   53.59    4.70
  -2   8  27   34.20    5.50
  -2  10  30    2.00    5.50
  -1   1   8  895.41    8.50
  -1   5  21    7.00    4.20
  -1   6  23   12.20    4.50
  -1   7  25    3.20    5.10
  -1  11  31    6.10    5.20
  -1  12  32   11.30    5.10
  -1  13  33   -5.40    5.80
  -1  14  34    2.00    5.20
   0   1   7   -0.50    1.50
   0   3  15    3.70    3.10
   1   3  14   60.49    3.60
   1   4  17  150.68    5.60
   1  11  30    5.60    5.40
   1  12  31   35.80    5.60
   1  14  33   -5.30    4.20
   1  15  34   -3.40    4.90
   2   2   9 1074.49   10.50
   2   3  13   72.19    4.30
   2   4  16   15.10    3.30
   2   7  23    1.00    4.20
   2   8  25   62.39    6.50
   2  10  28    8.50    5.50
   3   4  15    6.20    3.10
   3   6  20   -1.70    3.70
   3   8  24    4.70    4.10
   3  12  30    1.50    5.10
   3  13  31    7.30    5.50
   3  14  32    2.00    5.30
   4   3  10   15.20    2.80
   4   6  19  206.58    7.90
   4   7  21   17.10    4.30
   4   8  23   83.99    6.20
   4  12  29   26.00    5.70
   4  14  31    9.20    4.90
   5   3   8  106.59    4.00
   5   4  12  329.67    7.50
   5   5  15   64.49    4.80
   5   7  20  252.57    9.10
   6   6  16    6.10    3.50
   6  10  24    0.10    4.60
   6  12  27    1.00    5.50
   6  13  28    5.40    4.90
   8   4   4  134.29    4.20
   8   6  12   -2.90    3.20
   8   7  15    2.10    4.60
   8  11  23    4.20    5.60
  10   5   1    1.50    2.30
  10   7  10    2.60    3.30
  10   8  13   44.50    5.50
  10  12  21    4.90    5.90
  10  15  25    5.70    6.40
  11   8  10    5.70    4.00
  11  12  19    6.60    6.00
  11  14  22    6.90    5.80
  11  15  23    0.10    6.40
  11  16  24   -4.10    6.90
  12  15  21    2.90    6.10
  12  16  22   -0.20    6.10
  13  10   9   11.00    5.20
  13  12  14   -2.10    6.10
  13  16  20   -2.00    5.40
 -11   2  10   -0.40    1.90
 -11  11  30    0.90    5.30
 -11  12  31   -6.40    5.20
  -9   6  23   18.60    4.90
  -9   7  25   37.90    5.40
  -9  11  31   15.50    5.90
  -8   4  19   61.89    5.30
  -8   8  27   -0.50    4.90
  -8  10  30    3.60    5.10
  -7   9  29    4.50    5.60
  -6   6  24   34.80    5.30
  -6  12  33    5.90    5.10
  -5   5  22  143.89    7.20
  -5   6  24   -1.90    4.00
  -5   7  26   89.59    7.00
  -5  11  32    3.90    5.60
  -5  12  33    5.20    5.50
  -5  13  34   -0.90    5.40
  -4   5  22   12.10    4.60
  -4   6  24   -1.00    3.80
  -4   7  26   36.10    6.00
  -4  11  32    9.70    5.60
  -4  12  33   -3.90    5.20
  -4  13  34    4.80    5.40
  -4  14  35   -0.80    5.80
  -2   1   9  289.27    5.20
  -2   2  13    6.40    2.10
  -2   9  29    7.20    5.20
  -1   8  27   18.90    5.30
  -1  10  30   -7.40    5.10
   0   4  18  190.38    6.40
   0   9  28    8.70    4.60
   0  11  31    0.90    5.00
   0  12  32   18.20    5.40
   0  13  33   -5.90    5.40
   0  14  34   13.70    5.90
   1   5  20   43.90    5.40
   1   6  22    4.10    3.90
   1  10  29    0.70    5.10
   2   5  19    8.00    3.40
   2   9  27   -0.60    5.20
   2  12  31   -2.10    5.00
   2  13  32   12.70    5.80
   3   3  12   27.80    3.40
   3   5  18  221.68    7.40
   3   9  26   11.60    4.80
   3  11  29    1.40    5.00
   4   9  25    1.70    4.50
   4  11  28   -4.60    4.40
   5   6  18    3.10    4.30
   5   9  24  153.08    7.80
   5  11  27   -4.70    4.40
   6   7  19    4.20    4.30
   6   9  23    1.40    5.00
   6  11  26    3.70    5.50
   7   3   2    3.60    1.60
   8   5   9   54.69    3.80
   8  13  26   -4.30    6.00
   8  14  27    2.20    5.10
   8  15  28    0.00    5.30
   9   6  10    1.90    3.20
   9   7  13    2.20    4.10
   9   9  18   96.19    7.40
   9  10  20   -2.90    5.80
   9  12  23    2.30    4.90
  10   9  16   -2.30    4.80
  10  13  23   -3.40    5.70
  10  14  24    5.00    6.10
  10  16  26    4.60    5.60
  11   6   2   12.20    3.00
  11   7   7   54.19    4.70
  11  13  21    5.70    5.50
  12   8   7   48.10    4.90
  12   9  10   16.70    5.30
  12  10  13   23.10    5.60
  12  11  15    5.20    5.50
  12  12  17    2.50    5.70
  12  14  20    3.40    5.70
  13   9   6   -0.10    4.00
  13  11  12   -1.00    5.30
  13  15  19   22.80    6.40
 -12   4  16   35.10    3.80
 -11   7  24    0.10    4.70
 -10   4  18  291.37    8.30
 -10   9  28   -6.00    5.30
 -10  11  31   -0.50    5.70
 -10  12  32   11.70    5.50
  -9   8  27   -2.70    5.20
  -9  10  30    2.80    5.50
  -8   9  29    3.50    5.40
  -8  12  33    5.10    5.30
  -7   5  22   15.10    4.80
  -7   6  24    3.90    4.50
  -7   7  26    4.10    5.10
  -7  11  32   -0.70    5.60
  -7  12  33   -1.30    5.30
  -6   3  17  125.19    5.30
  -6   8  28    2.90    5.60
  -6  10  31   -2.60    5.20
  -6  11  32    3.80    4.60
  -5   1  10  208.98    4.60
  -5   2  14   17.90    2.80
  -5   8  28   -6.60    5.20
  -5  10  31    1.80    5.50
  -4   8  28   32.40    5.50
  -4  10  31    4.80    5.90
  -3   3  17    2.90    3.50
  -2   5  22   59.89    5.40
  -2   6  24    4.30    4.50
  -2   7  26   70.89    7.00
  -2  11  32   22.90    5.90
  -2  13  34    2.80    4.60
  -1   3  16   72.49    4.10
  -1   4  19   72.99    5.10
  -1   9  29   -0.40    5.20
   0   2  12  234.78    5.80
   0   5  21   -1.10    4.70
   0   6  23   -0.50    4.00
   0   7  25    4.40    4.20
   0   8  27   -0.80    5.00
   0  10  30   33.00    5.60
   1   1   6  753.72    7.20
   1   9  28    2.20    5.00
   1  12  32    8.10    5.20
   1  14  34    6.00    5.40
   2   1   4  847.92    6.70
   2  11  30   27.70    5.30
   3   2   8   57.99    3.00
   3   7  23   -5.30    4.70
   3  10  28    1.60    5.10
   4   4  14   15.90    3.20
   4   5  17   17.30    3.60
   4   7  22   29.80    5.20
   4  10  27    1.90    4.40
   4  13  31   10.60    5.80
   4  14  32   -1.60    5.50
   5  13  30    0.80    5.10
   5  15  32   16.60    6.10
   6   5  14    1.40    3.40
   6  10  25  223.78    9.90
   6  13  29    0.60    5.50
   7   4   8  211.18    5.60
   7   5  12   18.80    3.80
   8   8  18   -0.30    4.00
   8  10  22   19.50    5.60
   8  12  25   34.10    6.10
   9   5   6   37.00    3.20
   9  11  22    5.00    5.70
   9  14  26    5.80    5.10
   9  15  27    6.80    5.10
   9  16  28    3.20    5.70
  10   6   7   11.70    3.30
  10  11  20    1.00    4.70
  10  12  22    1.70    5.70
  11   8  11   86.49    6.10
  11  10  16   -1.10    5.20
  11  11  18    9.20    5.70
  11  12  20    8.80    5.80
  11  15  24    3.40    6.10
  12  13  19    0.30    5.80
  12  15  22    8.30    5.90
  12  16  23    6.70    6.30
  13  10  10   18.20    5.40
  13  14  18    3.50    5.20
  14  15  17    0.70    6.20
 -11   5  20   43.00    5.50
 -11   8  26   -5.90    5.40
 -10   6  23   83.59    6.70
 -10   7  25   -2.90    5.40
 -10  10  30    4.00    5.50
  -9   1   8   43.80    2.20
  -9   3  16    2.10    3.30
  -9   4  19    0.10    4.10
  -9   9  29    1.40    5.10
  -8   5  22   -0.90    4.50
  -8   7  26    6.40    5.40
  -8  11  32   10.50    5.70
  -7   3  17    3.90    2.90
  -7   8  28   -1.70    4.90
  -7  10  31    6.50    5.40
  -6   2  14  114.99    4.40
  -5   9  30    4.70    5.90
  -4   9  30   37.10    6.20
  -3   2  14   10.40    2.70
  -2   8  28   -0.20    5.10
  -1   2  13   95.09    4.30
  -1   6  24   -0.90    4.50
  -1   7  26   14.70    5.70
  -1  12  33    7.70    4.70
  -1  13  34    6.10    4.80
  -1  14  35   -1.20    4.40
   1   2  11  472.25    7.50
   1   3  15   92.39    4.90
   1   4  18   41.90    4.40
   1   7  25    5.40    4.80
   1  11  31    8.10    5.10
   2   4  17  141.69    6.00
   2   6  22   23.20    4.60
   2   7  24    1.00    4.40
   2   8  26   34.30    5.70
   2  10  29   36.00    5.40
   3   4  16   36.60    4.10
   3   6  21   16.00    4.10
   3   8  25    3.50    4.50
   3   9  27   -1.10    5.10
   3  12  31   13.80    5.70
   3  13  32   -0.80    4.90
   3  15  34   -1.30    5.00
   4   2   6  755.32    8.10
   4   6  20    2.20    4.50
   4   8  24    9.80    4.40
   4   9  26   12.80    5.80
   4  11  29    4.70    5.10
   4  12  30   -2.70    4.60
   5   7  21   68.89    6.00
   5   9  25    2.30    5.20
   5  11  28   14.90    5.60
   6   6  17  228.28    7.60
   6  12  28   12.00    4.80
   8   4   5    8.60    2.40
   8   7  16   38.20    5.10
   8  13  27   -1.60    5.90
   8  15  29   -7.70    6.10
   9   4   0    0.80    1.90
   9   7  14   28.50    4.80
  10   5   2  196.88    4.90
  10   7  11   25.80    4.00
  10   8  14    2.70    4.40
  10  15  26   -5.60    6.60
  10  16  27    3.00    6.50
  11   9  14  118.69    7.20
  11  14  23    4.70    5.90
  12   7   3   -1.90    3.10
  12   9  11   21.70    5.30
  12  11  16    7.20    5.70
  12  12  18   49.70    6.70
  12  14  21   10.90    6.70
  13   9   7   -1.50    4.60
  13  11  13    0.70    5.90
  13  12  15    1.50    5.60
  13  13  17   -4.20    5.60
  13  15  20   15.20    6.30
  13  16  21    0.80    5.40
  14  13  14    5.10    5.90
 -11   9  28   28.90    6.10
 -10   5  21   12.00    5.20
 -10   8  27   -2.70    5.10
  -9   6  24   30.10    5.30
  -9   7  26    0.00    5.30
  -9  11  32    1.70    5.00
  -9  12  33    2.60    5.10
  -8   8  28   42.50    5.90
  -8  10  31    3.70    5.20
  -7   2  14  119.99    4.60
  -7   4  20   24.50    4.00
  -7   9  30   30.40    6.10
  -6   6  25   33.00    5.80
  -6   7  27   14.00    5.30
  -6   9  30    0.10    4.50
  -6  12  34    2.70    6.10
  -6  13  35    5.50    5.60
  -5   5  23   74.69    6.30
  -5   6  25    1.00    4.90
  -5  11  33    0.70    5.20
  -5  12  34   -4.40    5.90
  -4   5  23   -2.70    4.60
  -4   6  25   51.59    6.10
  -4   7  27   -6.80    5.10
  -4  11  33   -4.60    5.50
  -4  12  34    4.00    5.90
  -3   1  10    0.50    1.80
  -2   4  20   68.49    4.70
  -2   9  30   29.90    5.80
  -1   5  22    2.00    3.70
  -1   8  28    3.70    4.90
  -1  10  31   25.70    5.70
   0   3  16  108.79    4.80
   0   4  19    1.00    2.50
   0   9  29    2.80    4.40
   0  11  32   14.50    5.50
   0  12  33    1.20    4.50
   0  13  34   -0.20    4.70
   0  14  35   -3.00    4.70
   1   5  21    9.80    4.30
   1   6  23    4.50    4.30
   1  10  30    7.80    4.50
   2   2  10   27.60    2.50
   2   3  14    1.90    2.60
   2   5  20    3.70    3.70
   2   9  28   15.00    5.40
   2  11  31   -8.10    5.10
   2  13  33   -2.70    4.60
   2  14  34   13.00    4.70
   3   5  19    4.20    3.60
   3  11  30    0.20    4.60
   4   3  11  295.57    6.50
   4  10  28    0.20    5.20
   5   3   9  257.37    5.80
   5   4  13    4.20    2.50
   5   6  19    5.60    3.80
   5  10  27   12.20    5.80
   6   7  20    9.10    4.60
   6   8  22   16.60    4.60
   6   9  24   -1.70    5.10
   6  11  27    5.90    4.60
   7   3   3   19.10    2.10
   8   5  10    2.10    3.00
   8   8  19   77.59    6.80
   8   9  21    0.40    4.90
   8  10  23   61.29    6.80
   9   5   7  147.29    5.10
   9   6  11   95.99    5.10
   9   8  17   51.49    6.20
   9   9  19    8.40    4.50
   9  10  21    2.10    4.80
   9  11  23    2.40    5.90
   9  14  27   -7.40    6.30
  10  10  19   92.19    6.50
  10  11  21    4.80    6.10
  10  13  24   10.10    6.10
  11   6   3   50.29    3.50
  11   7   8    8.50    3.80
  11  11  19   -3.70    5.20
  12   8   8   16.40    4.30
  12  10  14    3.40    5.10
  12  13  20   -5.80    6.10
  13  10  11   34.10    6.30
  13  14  19   11.40    5.90
  14  15  18   -6.10    6.20
  14  16  19    3.40    6.00
 -11   7  25    1.30    5.50
 -10   9  29   10.50    5.40
  -9   5  22   -2.30    4.40
  -9   8  28    3.10    4.90
  -9  10  31    7.10    5.70
  -8   3  17  130.49    5.30
  -8   4  20   19.50    3.80
  -8   9  30    1.60    5.60
  -8  12  34    3.20    5.40
  -7   5  23   -1.50    4.70
  -7   6  25   -0.60    4.70
  -7  11  33    6.50    5.50
  -6   5  23    9.00    4.30
  -6   8  29   52.99    6.70
  -6  11  33   -1.00    4.80
  -5   3  18  213.58    6.70
  -5   8  29    9.40    5.30
  -5  10  32   -3.10    5.60
  -4   8  29   77.59    7.20
  -4  10  32    6.80    5.90
  -2   2  14   98.79    4.20
  -2   5  23   60.59    5.60
  -2   6  25   78.19    6.40
  -2   7  27    0.60    5.20
  -2  11  33    3.40    5.70
  -2  12  34    3.50    6.10
  -1   1   9  171.88    4.10
  -1   4  20    1.30    3.70
  -1   9  30   -6.30    5.40
  -1  12  34    6.40    5.70
  -1  13  35   20.80    6.70
   0   1   8  318.57    5.30
   0   5  22  226.38    8.50
   0   6  24   12.40    4.30
   0   7  26  110.89    6.80
   0   8  28   16.60    5.60
   0  10  31   -0.50    5.00
   1   9  29    2.20    5.40
   1  12  33   -1.00    5.30
   1  13  34   -0.20    4.40
   2  10  30   -1.10    5.10
   3   7  24  172.88    8.30
   3   8  26    0.60    5.20
   3  10  29    3.20    4.70
   3  13  33    7.10    5.50
   4   4  15   69.79    4.40
   4   5  18    4.90    3.30
   4   8  25  193.48    9.10
   4  12  31    7.80    5.50
   5  13  31   -2.00    4.90
   5  15  33    1.20    5.00
   6   5  15    5.10    3.40
   6   6  18   12.20    4.70
   6  10  26    2.30    4.70
   6  12  29   13.30    6.40
   6  13  30    6.60    4.70
   7   4   9   12.90    3.00
   8  15  30   -4.60    6.40
   9  13  26    7.10    5.30
  10   6   8   21.90    3.30
  10   8  15    9.40    5.00
  11   8  12   10.10    4.50
  11   9  15    6.30    5.30
  11  14  24    8.30    6.30
  11  15  25    4.00    6.20
  12   7   4   -3.80    3.40
  12  11  17    8.10    5.40
  12  12  19   11.00    6.50
  12  14  22    4.20    6.10
  12  15  23   -1.70    6.00
  13   9   8    4.10    4.70
  13  11  14    5.40    5.90
  13  13  18    1.50    5.50
  13  15  21    7.00    5.80
  14  12  13    4.70    5.60
  14  13  15    6.30    6.20
  14  14  17    1.60    6.10
 -11   4  18   40.30    4.20
 -11   6  23   21.50    5.30
 -11   8  27   19.90    5.90
 -10   4  19    7.80    4.30
 -10   7  26   11.70    5.80
 -10  11  32   11.40    5.00
  -9   9  30    7.60    5.50
  -8   7  27    2.10    4.80
  -8  11  33    4.00    5.80
  -7   8  29   11.20    5.60
  -7  10  32    1.90    5.60
  -6   3  18   -0.80    3.10
  -6   4  21    6.00    4.30
  -5   2  15   42.00    3.60
  -5   4  21    3.40    3.80
  -5   9  31    7.50    5.40
  -4   4  21   27.30    4.10
  -4   9  31    6.60    5.40
  -2   8  29   21.30    5.70
  -2  10  32   -1.40    5.30
  -1   7  27   59.19    6.70
  -1  11  33    1.20    5.40
   0   2  13    3.90    2.00
   0   9  30    7.80    5.20
   0  12  34    4.80    5.50
   0  13  35    4.10    5.70
   0  14  36    2.80    5.40
   1   2  12   46.10    3.60
   1   4  19   75.39    5.20
   1   6  24    2.50    4.70
   1   7  26   20.70    5.70
   1  10  31   29.20    5.90
   1  11  32    5.90    4.50
   2   1   5    0.20    1.50
   2   4  18  183.68    6.90
   2   6  23  169.38    7.50
   2   8  27   29.10    5.30
   2  13  34   -2.30    5.30
   2  14  35    6.70    5.30
   3   2   9  225.48    5.20
   3   4  17   35.10    4.20
   3   6  22    1.00    3.80
   3   9  28    1.00    5.40
   3  11  31    9.00    5.40
   3  12  32    2.50    4.60
   4   9  27   10.80    4.60
   5   5  17   69.79    4.70
   5   7  22   20.10    4.60
   5   8  24   10.30    4.60
   5   9  26   27.10    5.80
   5  11  29    6.00    4.50
   6   8  23  129.09    7.90
   7  12  28   -0.30    5.30
   8   4   6  145.19    4.50
   8   5  11  145.39    5.60
   8   9  22   27.90    5.90
   9   6  12  138.69    6.30
   9   7  15   -1.40    4.50
   9   9  20   18.80    5.90
   9  10  22   -0.40    6.20
   9  14  28   -0.80    6.80
  10   5   3   79.49    3.80
  10   9  18   16.20    5.30
  10  10  20   -4.40    5.80
  10  11  22    1.10    5.80
  11   6   4   20.00    3.20
  11   7   9   -2.00    4.30
  12  10  15   -6.80    5.20
  12  13  21   -7.70    5.60
  13   8   4    6.30    3.50
  13  14  20   -5.60    5.90
  14  15  19    0.70    6.30
 -11   3  15   18.40    3.40
 -11   5  21   14.60    4.60
 -11   9  29   -3.50    5.30
 -10   6  24    0.80    4.90
 -10   8  28   14.70    5.20
 -10  10  31   15.10    5.30
  -9   3  17   25.30    4.00
  -9   4  20   27.30    4.80
  -9  11  33   -2.50    5.20
  -8   2  14    3.10    2.40
  -8   5  23    1.20    4.60
  -8   8  29   30.70    6.50
  -8  10  32    2.50    5.10
  -7   3  18  289.87    7.50
  -7   4  21   -2.20    4.10
  -7   9  31    3.70    5.20
  -6   2  15  316.07    6.80
  -6   6  26   24.20    5.50
  -6   7  28   -1.90    5.20
  -6   9  31   -0.60    4.40
  -6  11  34    0.50    5.30
  -6  12  35    9.50    5.90
  -5   1  11   27.00    2.60
  -5   5  24  140.89    7.30
  -5   6  26   12.70    5.30
  -5   7  28   77.69    7.30
  -5  11  34    1.50    5.40
  -5  12  35    4.00    4.80
  -4   6  26   17.00    5.40
  -4   7  28    7.60    5.30
  -4  11  34    7.50    5.70
  -4  12  35   -5.50    4.80
  -3  11  34   -7.10    5.60
  -3  12  35    0.50    6.10
  -3  13  36   -4.00    4.70
  -2   4  21    1.60    4.00
  -2   9  31    1.90    5.30
  -1   8  29    2.90    4.60
  -1  10  32   -1.00    4.30
   0   3  17   -1.20    3.30
   0   4  20    9.50    4.00
   0   6  25    1.50    4.70
   0   7  27   -2.80    5.10
   0  11  33    0.10    5.20
   1   1   7  130.89    3.40
   1   5  22    1.40    4.60
   1   8  28    3.30    4.60
   1  13  35   22.60    6.00
   2   2  11    9.40    2.70
   2   3  15    2.20    2.80
   2   9  29    7.50    4.50
   2  11  32   24.10    5.60
   3   5  20   83.09    5.40
   3  10  30    3.20    5.50
   4   2   7 2040.70   13.70
   4   3  12  444.66    8.10
   4   4  16   -0.10    3.30
   4   5  19   71.49    5.80
   4  14  34    1.90    6.00
   5   3  10 1196.48   12.40
   5   6  20    9.10    4.00
   6   7  21    8.00    4.30
   6   9  25   -0.40    4.70
   6  10  27    5.70    5.30
   7   3   4    0.10    2.00
   7  11  27   -0.20    4.70
   8  10  24    7.80    5.80
   9   5   8   51.39    3.70
   9   8  18   11.40    5.20
   9  11  24    5.20    5.30
   9  13  27    2.60    5.90
  10   6   9   11.10    3.20
  10   7  13   46.50    5.70
  10   8  16    9.80    5.00
  11   8  13    5.00    4.70
  11   9  16    3.10    4.90
  11  10  18    5.00    5.10
  11  11  20   -0.40    5.60
  11  14  25   -3.80    5.90
  11  15  26   -2.10    6.70
  12   9  13    9.50    5.30
  12  14  23   -1.40    5.90
  12  15  24   -4.10    6.30
  13  12  17   14.70    6.10
  13  13  19   22.10    5.70
  13  15  22    6.80    5.90
  14  12  14    7.40    5.90
 -11   2  11  149.19    4.00
 -10   5  22   23.80    5.10
 -10   9  30   25.60    5.40
  -9   6  25    7.90    5.00
  -9  10  32    9.20    5.70
  -8   9  31    3.00    5.30
  -7   6  26   19.90    5.70
  -7   7  28   10.60    4.90
  -7  11  34    1.70    5.70
  -6   5  24    2.70    4.70
  -6   8  30    0.30    5.50
  -6  10  33   43.20    6.40
  -5   8  30    1.30    5.40
  -5  10  33    1.70    5.30
  -4   8  30    7.00    5.90
  -4  10  33   12.90    6.20
  -3   1  11   87.39    3.50
  -2   2  15    8.00    2.80
  -2   6  26    6.60    4.60
  -2   7  28   -3.70    4.90
  -1   3  18   -4.80    3.30
  -1   4  21  162.68    7.20
  -1   9  31    6.30    5.20
  -1  12  35   13.50    6.40
   0   5  23   -6.00    5.00
   0   8  29   -8.40    5.00
   0  10  32   10.10    4.70
   1   9  30   -2.50    4.40
   1  11  33   13.80    5.90
   1  12  34    5.50    4.80
   2   7  26   81.49    7.10
   2  10  31   -0.60    5.10
   3   3  14  647.64   10.10
   3   6  23   14.90    5.30
   3   7  25   19.30    4.80
   3   8  27   46.40    6.20
   3  12  33    7.30    6.00
   4   6  22   -1.10    4.50
   4   7  24    2.90    4.30
   4   9  28    5.40    5.10
   4  12  32    1.90    4.60
   5   5  18  186.48    7.20
   5   7  23   18.80    5.60
   5   8  25   11.30    5.10
   6   5  16   17.50    3.80
   6   6  19  268.67    8.80
   6  12  30    0.10    4.70
   7  10  26    6.80    5.60
   8   4   7   77.39    4.10
   8   6  15   89.49    5.60
   8   7  18   -0.60    4.40
   8  14  30    0.40    5.90
   8  15  31    5.10    5.60
   9   7  16   13.30    4.90
   9   9  21    2.90    5.50
   9  10  23    4.70    5.80
  10   5   4   -0.10    2.80
  10  10  21    0.10    5.40
  11   6   5   38.50    3.70
  11   7  10   88.59    5.60
  12   7   5    2.80    3.40
  12   8  10   24.50    5.00
  12  10  16    0.90    5.30
  12  11  18   41.50    6.30
  12  12  20   33.30    6.50
  12  13  22    2.50    5.60
  13   8   5   30.70    4.20
  13  14  21   -1.00    5.70
  14  14  18    7.70    5.60
  14  15  20    6.20    6.50
 -11   6  24    9.00    5.40
 -11   7  26   -0.90    5.20
 -10  11  33    5.40    5.00
  -9   5  23   15.70    4.70
  -8   3  18   12.00    3.60
  -8   4  21    6.90    4.00
  -8   6  26    5.40    4.70
  -8   7  28    6.40    5.00
  -8  11  34   -1.10    5.30
  -7   2  15   13.30    2.90
  -7   5  24   94.19    6.60
  -7   8  30   -1.00    5.40
  -7  10  33   -3.70    5.10
  -6   3  19   14.20    3.40
  -6   4  22   -0.70    4.00
  -5   3  19   14.20    3.20
  -5   9  32   -2.30    5.80
  -5  12  36    6.00    6.00
  -4   4  22   19.90    4.60
  -4   9  32    5.60    5.90
  -4  12  36   -2.90    5.70
  -2   8  30    0.30    4.70
  -1   1  10  344.27    5.90
  -1   6  26    2.10    4.80
  -1   7  28    7.20    5.20
  -1  10  33    1.10    5.20
  -1  11  34   -1.60    4.80
   0   1   9    0.50    1.40
   0   2  14  416.66    8.10
   0   9  31    0.00    5.20
   0  12  35   -3.60    5.90
   0  13  36    3.80    5.00
   1   2  13   93.69    4.30
   1   4  20    2.30    3.80
   1   6  25  101.89    7.30
   1   7  27   65.99    6.40
   1  10  32    2.20    5.20
   2   4  19   58.69    4.70
   2   8  28    9.30    4.70
   2   9  30   27.90    6.00
   2  13  35   -0.40    4.60
   3   2  10  252.17    5.80
   3   4  18   49.50    4.80
   3   9  29    2.20    4.60
   5   4  15    3.00    3.30
   5   6  21    9.50    4.90
   5   9  27   17.10    5.20
   6   4  13   59.29    4.20
   6   7  22    1.90    5.20
   6   8  24    7.40    4.60
   8   5  12   14.80    3.60
   9   4   2    8.80    2.10
   9   5   9   11.40    3.10
   9   6  13  133.19    6.10
   9   8  19    1.70    5.30
   9  11  25   25.20    6.70
   9  14  29    0.90    5.30
  10   6  10  137.09    5.80
  10   9  19   -2.40    4.40
  10  11  23   -7.00    4.80
  11   8  14    8.10    4.70
  11  11  21   26.60    6.00
  11  12  23    5.60    5.70
  11  14  26    0.90    6.40
  11  15  27   11.60    6.90
  12  15  25   -9.70    6.70
  13  10  13   42.80    6.40
  13  11  16    1.20    5.30
  13  12  18   -3.10    5.60
  13  13  20   -2.70    5.50
  13  15  23    0.40    5.80
  14  11  12   18.00    5.90
  14  12  15    3.40    5.70
  14  13  17   11.00    6.00
 -11   4  19   -1.70    3.50
 -10   4  20    9.60    4.30
 -10   6  25   42.60    6.20
 -10   7  27    5.10    5.60
 -10   8  29    9.60    5.10
 -10  10  32   -0.50    5.00
  -9  11  34    6.30    5.90
  -8   5  24   11.80    4.80
  -8   8  30   23.10    6.20
  -8  10  33   19.10    5.60
  -7   3  19    0.10    3.30
  -7   4  22   -3.00    4.40
  -6   6  27   23.50    5.60
  -6   7  29   10.60    5.40
  -6  11  35    1.00    6.20
  -5   2  16   19.80    3.30
  -5   6  27    8.80    5.80
  -5   7  29    3.70    5.60
  -5  11  35    5.40    6.30
  -4   6  27    7.20    4.90
  -4   7  29    3.40    5.70
  -4  11  35   15.20    6.30
  -3   2  16   25.50    3.60
  -3  11  35   10.40    6.00
  -3  12  36   -0.20    4.80
  -2   1  11  774.82    9.00
  -2   4  22   13.30    4.70
  -1   2  15    2.30    2.70
  -1   5  24    6.30    4.00
  -1   8  30    0.50    4.90
   0   3  18   43.30    4.20
   0   4  21    5.80    4.20
   0   6  26   14.60    5.40
   0  10  33    3.50    5.20
   0  11  34    5.70    4.60
   1   1   8  888.91    8.80
   1   5  23   16.60    4.90
   1  12  35   14.90    6.10
   2   1   6 2978.80   14.60
   2   2  12  343.07    7.10
   2   3  16  145.79    5.40
   2  11  33    6.40    4.70
   3   1   3    0.00    1.20
   3   7  26    2.30    5.10
   4   2   8   37.60    2.50
   4   3  13  661.13   10.00
   4   4  17    9.50    3.70
   4   5  20    2.60    4.30
   4   7  25   16.00    5.50
   4  12  33    0.60    6.10
   4  13  34   -5.50    4.50
   4  14  35   -1.70    4.80
   5   3  11   79.79    3.90
   6   6  20   47.50    5.60
   6  10  28   -5.20    4.40
   7   3   5   66.39    3.30
   7   4  11   41.30    3.80
   8   6  16    2.50    4.40
   8   7  19    4.80    5.00
  10   7  14   26.30    5.20
  10   8  17   56.69    5.80
  11   9  17   19.30    5.30
  11  13  25    3.20    5.90
  12   8  11   51.39    5.80
  12   9  14    1.30    4.50
  12  11  19    4.30    5.40
  12  12  21   -0.30    5.80
  12  14  24   25.10    7.00
  13   8   6    7.40    3.90
  13  14  22   -3.30    5.50
  14  11  13    6.40    6.00
  14  14  19   -6.40    5.70
  14  15  21    9.10    5.90
 -11   5  22    3.40    4.80
 -10   5  23   18.20    4.90
 -10   9  31    6.40    5.00
  -9   1   9   38.80    2.40
  -9   3  18    9.50    3.90
  -9   4  21   -0.40    4.60
  -8   2  15   15.50    3.10
  -8   9  32    4.80    5.60
  -7   6  27    3.90    5.00
  -7   7  29    9.30    5.10
  -7  11  35   -4.40    5.50
  -6   2  16   10.00    2.80
  -6   5  25    2.80    4.80
  -6   8  31    2.80    5.60
  -6  10  34   -1.10    5.80
  -5   5  25   61.29    5.80
  -5   8  31    5.80    5.40
  -4   8  31    7.00    5.00
  -4  10  34   -0.20    4.80
  -3  10  34    3.70    5.70
  -2   5  25   12.20    4.90
  -2   6  27    3.00    4.20
  -2   7  29    5.30    5.00
  -2   8  31    3.40    5.60
  -1   3  19  489.15   10.10
  -1   4  22   32.50    5.30
  -1   9  32   10.90    4.90
  -1  12  36   -5.10    5.00
   0   8  30   22.10    5.50
   0  13  37    4.30    5.80
   1  11  34    0.40    4.50
   2   6  25   66.59    6.80
   2   7  27    0.20    4.40
   2   8  29   20.70    6.20
   2  10  32   -2.20    4.60
   2  13  36   -3.30    5.70
   3   3  15   77.09    4.40
   3   6  24   -0.60    4.20
   3   8  28   10.30    4.80
   3   9  30    1.20    5.40
   3  12  34    1.50    4.90
   4   6  23  168.38    7.90
   5   5  19    3.80    4.20
   5   8  26    2.40    4.60
   5  11  31    2.30    4.80
   6   8  25  254.47   10.10
   8   4   8  148.39    5.00
   8   5  13  101.29    5.30
   9   4   3   15.20    2.50
   9   6  14   23.70    4.80
   9   7  17   62.79    5.60
   9   8  20    1.80    5.20
   9   9  22   35.80    5.50
   9  10  24    7.40    5.10
   9  11  26   -2.50    6.10
   9  14  30    6.10    6.40
  10   5   5   -0.30    2.60
  10   6  11   19.50    4.30
  10   9  20    3.60    5.20
  10  10  22   -0.60    4.90
  10  11  24   -5.70    6.00
  10  13  27    3.30    5.40
  11   8  15    0.80    5.00
  11  10  20    7.80    5.90
  11  12  24   -6.60    5.80
  12   7   7   -0.30    4.00
  12  13  23    1.60    5.80
  13   9  11   21.30    5.10
  13  10  14    5.00    5.60
  13  11  17    6.00    5.70
  13  12  19    3.50    5.60
  13  13  21    2.20    6.20
  14  12  16    6.50    6.10
  14  13  18    1.60    5.80
 -11   7  27    6.10    5.40
  -8   3  19    3.40    3.50
  -8   4  22   11.10    4.40
  -8   6  27    0.70    5.20
  -8  11  35    5.90    5.60
  -7   2  16   89.99    4.60
  -7   5  25   29.10    5.50
  -7   8  31   10.70    5.80
  -7  10  34   -6.10    5.20
  -6   3  20   40.80    4.90
  -6   9  33   -1.10    5.40
  -5   1  12    2.90    2.10
  -5   3  20    8.10    3.80
  -5   4  23    2.90    4.70
  -5   9  33    2.30    5.60
  -5  12  37    4.70    6.20
  -4   3  20   18.80    4.10
  -4   4  23   21.20    4.90
  -4  12  37    5.00    6.00
  -3   9  33   -0.20    5.70
  -3  12  37    5.30    6.00
  -2   2  16  129.19    5.10
  -1   1  11    1.40    2.00
  -1   5  25   -3.20    4.60
  -1   6  27    2.90    4.50
  -1   7  29   12.50    4.80
  -1   8  31   68.99    7.40
  -1  10  34   -1.40    5.30
   0   1  10   17.10    2.30
   0   2  15   -2.60    2.70
   0   9  32   29.80    5.30
   0  11  35    9.70    6.20
   0  12  36   -3.20    4.90
   1   2  14  169.38    5.60
   1   3  18   -2.70    3.50
   1   4  21  161.88    6.90
   1   6  26   -3.40    4.40
   1   7  28   12.80    4.70
   1   8  30    8.10    5.50
   1  10  33    3.50    4.80
   2   5  23   62.49    6.10
   2  11  34    8.40    6.20
   2  12  35   -6.50    4.80
   3   2  11   45.30    3.40
   3   4  19   18.70    3.50
   3   5  22   16.70    5.20
   4  13  35    1.40    5.70
   5   4  16  216.48    6.80
   5   6  22    2.40    4.30
   6   4  14    9.40    3.30
   6   7  23    6.90    4.50
   6  14  34    2.20    5.10
   8   6  17   -1.50    4.40
   8   7  20   14.50    4.90
   9   5  10  170.98    5.90
   9  12  28    0.60    6.00
  10   7  15   13.90    5.10
  10   8  18    5.50    5.50
  10  12  26   -1.10    5.20
  10  14  29    3.40    7.00
  11   6   7  166.18    6.10
  11   7  12   11.90    4.70
  11   9  18    6.70    5.30
  11  13  26    2.20    6.00
  11  14  27   -1.20    6.60
  12   9  15   -0.30    5.10
  12  10  18    2.90    5.00
  12  11  20    1.40    5.30
  12  12  22    7.30    5.80
  12  14  25    8.30    6.20
  13  14  23   10.60    6.10
  14  11  14   -0.10    5.50
  14  14  20   11.20    5.40
 -11   6  25   12.20    5.20
 -10   7  28    6.10    5.40
 -10  10  33    1.70    5.20
  -9  11  35   -0.40    5.60
  -8   8  31    0.20    5.70
  -8  10  34    6.60    5.50
  -7   9  33   -3.10    5.50
  -6   1  12   71.19    3.60
  -6   4  23   48.60    5.30
  -6   6  28   12.70    5.60
  -6   7  30    3.00    5.10
  -6  11  36   -5.50    6.30
  -5   2  17   37.80    3.90
  -5   6  28   -3.30    5.00
  -5   7  30   11.20    5.70
  -5  11  36   16.20    5.20
  -4   5  26   25.30    5.10
  -4   6  28   -3.40    4.70
  -4   7  30    2.30    5.60
  -4   8  32   13.40    5.90
  -4  11  36    5.20    5.20
  -3  11  36   -0.90    5.00
  -2   3  20   10.00    3.70
  -2   4  23   56.49    5.80
  -1   9  33    7.40    5.20
  -1  12  37   -1.70    6.30
   0   3  19    4.00    3.60
   0   4  22  223.08    7.70
   0   6  27   -3.50    5.00
   0   7  29   -5.50    4.70
   0   8  31    0.80    5.40
   1   5  24    4.40    4.10
   1  11  35   30.60    6.80
   2   2  13    5.80    2.70
   2   3  17   11.10    2.80
   2   7  28   -5.30    5.20
   2  10  33   -0.30    5.40
   3   1   4  800.92    6.80
   3   3  16   11.90    3.60
   3   6  25   12.50    5.10
   3   8  29   10.20    5.60
   3  12  35    6.20    5.80
   4   2   9    7.00    1.90
   4   4  18  187.78    6.70
   4   5  21    7.60    4.00
   4   7  26   46.40    5.70
   4   8  28   27.80    5.30
   4  12  34    1.70    5.30
   5   2   6   73.69    3.00
   5   7  25   -3.30    5.50
   6   5  18    4.90    3.60
   6   6  21  108.69    6.30
   7   3   6   15.00    2.30
   7  10  28   11.60    4.80
   7  12  31   -2.80    5.60
   8   4   9   86.39    4.20
   9   4   4   -2.10    2.20
   9   6  15    5.80    4.00
   9   7  18  100.79    6.90
   9   9  23   16.10    6.00
  10   5   6   35.20    3.20
  10   9  21    0.90    6.10
  10  10  23    3.30    5.80
  10  11  25    2.10    6.30
  11   8  16    0.30    5.20
  12   7   8    2.70    4.00
  12  13  24    3.60    6.00
  13   9  12    1.80    5.50
  13  11  18   26.10    6.40
  13  12  20   -3.00    5.50
  13  13  22    8.00    6.30
  14  10  11   -0.20    5.40
  14  13  19   -1.50    5.90
 -11   4  20   13.10    4.40
 -11   5  23    2.50    4.80
 -10   9  32   10.90    5.00
  -9   4  22    9.20    4.80
  -9   6  27   -2.70    4.60
  -9   7  29   12.60    5.30
  -9  10  34    4.70    5.70
  -8   9  33   -4.30    5.90
  -7   3  20   95.39    5.40
  -7   4  23   13.50    4.70
  -7   6  28    1.30    4.90
  -7   7  30   -3.30    5.10
  -6   5  26    2.50    5.00
  -6   8  32    3.70    5.70
  -6  10  35    0.80    5.40
  -5   5  26   18.30    4.70
  -5   8  32    5.10    4.90
  -3   2  17   -2.30    2.60
  -3   8  32    6.30    4.90
  -3  10  35    2.10    5.10
  -2   5  26    6.60    5.20
  -2   6  28    7.50    4.50
  -2   7  30   45.20    5.90
  -1   3  20    0.40    3.50
  -1   4  23   17.20    4.60
  -1   6  28    0.90    5.10
  -1   7  30    7.30    5.40
  -1  11  36    0.40    5.10
   0   5  25   -0.10    4.20
   0   9  33    0.90    5.60
   0  12  37    4.90    6.10
   1   1   9  163.98    4.20
   1   7  29   18.20    5.60
   1  10  34   -3.10    5.70
   2   1   7   54.59    2.50
   2   4  21    2.90    4.70
   2   8  30    6.70    4.70
   2  13  37    3.00    4.70
   3   4  20   -4.40    4.10
   3   9  31   -2.10    4.90
   4   6  24    3.30    4.20
   5   4  17  113.19    5.70
   5   5  20    5.40    3.90
   5   6  23   12.70    5.40
   6   2   1   43.80    1.80
   6   4  15  113.39    5.50
   6   7  24   11.60    5.30
   6   8  26    3.80    4.80
   6   9  28   -1.20    4.60
   7  11  30   13.90    5.40
   9   5  11   41.40    4.10
   9   8  21   -0.10    4.60
   9  13  30    8.00    5.50
  10   5   7   58.39    4.00
  10   6  12    3.50    3.50
  10   7  16   18.10    5.40
  10   8  19  102.69    7.40
  10  12  27    3.40    6.10
  11  12  25    5.80    6.00
  11  14  28    4.70    6.70
  12   8  13   19.80    4.90
  12   9  16    1.70    5.20
  12  10  19   14.10    5.30
  12  11  21    8.10    6.00
  12  12  23    1.30    5.90
  12  14  26   -1.20    6.60
  13   8   8   -5.90    4.40
  13  14  24    3.40    6.00
  14  11  15    6.20    6.10
  14  14  21   18.20    5.60
 -11   7  28   -3.40    5.50
 -10   3  18    0.10    3.60
 -10   5  24   -3.20    4.70
  -9   2  15    0.00    1.90
  -9   5  25   11.20    4.70
  -8   2  16   -3.10    2.80
  -8   4  23   28.80    5.10
  -7   5  26   23.00    5.40
  -7   8  32   -0.40    5.20
  -7  10  35   -0.60    4.80
  -5   1  13   10.20    2.70
  -5   3  21    4.40    3.70
  -5   4  24    0.70    5.00
  -5  11  37    3.10    6.00
  -4   3  21  103.89    5.80
  -4   4  24    1.70    4.30
  -4   9  34    7.40    4.80
  -4  11  37    7.40    6.10
  -3   1  13   24.00    2.80
  -3   9  34   -1.10    4.70
  -3  11  37    6.10    6.20
  -1   5  26   15.60    5.50
  -1  10  35    4.30    5.40
   0   2  16    1.00    3.10
   0   4  23    1.10    4.60
   0  11  36   26.90    6.00
   1   2  15    4.00    3.00
   1   3  19  494.65   10.30
   1   4  22   38.20    4.60
   1   5  25    2.70    4.80
   1   8  31   74.79    6.50
   1  12  37    2.70    6.20
   2   3  18   58.69    5.10
   2  11  35    1.40    5.40
   3   2  12  798.92   10.40
   3  10  33   -0.40    4.70
   4   2  10   37.10    3.20
   4   3  15  140.69    5.50
   4   7  27   -1.80    5.40
   4   8  29   89.79    7.40
   4  13  36   13.30    5.20
   5   3  13   18.50    2.80
   5  12  34    2.50    5.20
   6   5  19   12.40    4.40
   6   6  22    5.50    5.30
   6  12  33   -0.40    5.40
   7   3   7   11.60    2.40
   7   8  25    5.10    4.50
   7   9  27   -6.20    4.80
   8   3   0    3.30    1.60
   8   4  10  192.78    5.90
   8   6  18  185.28    7.30
   9   4   5    5.00    2.40
   9   6  16   85.89    6.10
   9   7  19   14.70    5.60
   9   9  24   64.69    7.60
   9  12  29   -1.20    5.20
  10   9  22   15.20    6.20
  10  10  24   -6.80    5.70
  11  10  22    0.50    5.60
  11  11  24    4.90    5.90
  11  13  27    0.00    5.70
  12   6  -1   37.80    2.70
  12   7   9    9.20    4.40
  12  13  25  -10.70    6.10
  13   8   9   -3.80    4.50
  13   9  13    3.00    5.10
  13  10  16   -1.60    4.90
  13  11  19   -3.00    5.80
  13  12  21   -1.50    5.40
  13  13  23    4.20    6.30
  14  10  12    2.40    5.10
  14  12  18    2.30    5.70
  14  13  20    7.10    5.90
  14  14  22    3.60    6.10
 -11   6  26    1.60    5.30
 -11   8  30    2.70    5.50
 -10   7  29   -5.00    5.90
 -10  10  34   -1.10    4.90
  -8   3  20    2.50    3.20
  -8   8  32    9.70    5.70
  -7   2  17   30.20    3.40
  -7   9  34    4.90    5.60
  -6   6  29   63.09    6.60
  -6   7  31    5.10    5.50
  -5   5  27    1.30    5.00
  -5   8  33   -0.90    5.20
  -5  10  36    7.30    6.30
  -4   5  27    4.20    5.20
  -4   6  29   50.79    5.80
  -4   7  31    5.80    4.60
  -4   8  33    2.00    6.30
  -3   7  31   11.10    5.30
  -3   8  33    6.00    5.60
  -3  10  36    5.00    6.30
  -2   3  21    2.10    3.80
  -2   4  24   43.70    5.00
  -2   6  29   -3.70    5.80
  -1   1  12   13.80    2.20
  -1   2  17   26.80    3.80
  -1  11  37    0.20    6.20
   0   1  11   -2.10    1.70
   0   3  20   15.30    3.20
   0   5  26   25.40    5.30
   0   6  28  119.89    7.40
   1  11  36   -0.60    4.90
   2   1   8    2.60    1.90
   2   2  14   95.69    4.30
   2   6  27    3.70    5.50
   2   8  31   -1.70    5.70
   2  10  34    2.30    4.80
   3   1   5    4.60    1.60
   3   6  26    9.70    4.70
   3   8  30   -0.60    4.90
   3   9  32   24.90    6.80
   3  12  36   -0.50    4.90
   4   9  31    3.80    4.70
   4  11  34    3.30    5.00
   5   6  24   -3.80    4.80
   5   7  26   80.49    6.50
   5   9  30    9.80    5.10
   6   2   2   65.89    2.30
   9   5  12    3.20    3.50
   9   8  22   11.00    5.50
   9  11  28    1.80    6.20
  10   5   8  298.47    7.30
  10   6  13   99.79    5.90
  10   7  17    8.40    5.30
  10   8  20    7.40    5.50
  10  12  28   -2.80    6.20
  11   6   9    3.80    3.90
  11   7  14   50.29    5.50
  11   8  17   22.50    5.50
  11   9  20    4.80    5.50
  11  12  26   11.10    6.20
  11  14  29   -4.40    6.70
  12   6   0   25.80    2.70
  12   8  14   31.80    5.20
  12  10  20    8.10    5.40
  12  11  22   34.00    6.70
  12  12  24   -3.40    6.20
  12  14  27    5.40    6.70
  13  10  17    2.60    5.40
  13  14  25   -1.60    6.20
  14  11  16    5.00    5.20
 -11   4  21   34.90    5.50
 -10   4  22   -0.20    4.50
  -9   6  28   -1.70    5.30
  -9   7  30   25.30    6.10
  -9  10  35   -1.50    5.60
  -8   9  34    0.80    5.60
  -7   3  21    0.80    3.50
  -7   6  29    7.10    5.30
  -7   7  31   26.80    6.40
  -7  10  36    4.10    5.60
  -6   1  13  405.96    7.10
  -6   5  27   12.90    5.50
  -6   8  33   22.70    6.00
  -5   2  18   39.10    3.90
  -3   9  35   -1.00    5.60
  -2   1  13  180.58    5.00
  -2   2  18  111.89    5.40
  -1   3  21   49.50    4.30
  -1   4  24    3.80    4.10
  -1   6  29   33.20    6.00
  -1  10  36    0.50    6.70
   0   9  34   -4.50    4.70
   0  11  37   -7.90    6.40
   0  12  38   12.30    5.30
   1   4  23   11.20    5.10
   1   7  30    3.40    4.80
   1   8  32    1.00    5.40
   2   4  22   12.10    4.10
   2   5  25   13.80    5.60
   3   2  13   53.49    3.80
   3   4  21   11.10    4.50
   3   5  24    2.20    5.10
   3  10  34    7.90    5.50
   4   3  16  106.09    5.50
   4  10  33    7.50    5.30
   5   2   8  150.38    4.50
   5   4  18   80.99    5.10
   5  10  32    0.00    5.00
   6   5  20    3.30    4.70
   6  10  31    0.30    4.90
   7   3   8   42.20    3.30
   7   6  21   19.70    4.60
   7   7  24  119.39    7.60
   7   9  28   85.79    6.90
   7  10  30   13.80    5.50
   8   4  11    1.80    3.10
   8   6  19   45.60    5.20
   9   4   6   27.70    2.80
   9   7  20   75.39    7.10
   9  12  30   -1.30    5.50
  10   9  23   -2.00    5.40
  11   8  18    8.60    5.20
  11  10  23    1.70    6.00
  11  11  25   -5.40    5.90
  11  13  28   10.60    6.80
  12   6   1   36.70    2.90
  12  13  26    3.50    6.10
  13   8  10   -0.80    4.80
  13   9  14    5.40    5.50
  13  11  20   -3.10    5.40
  13  12  22   10.20    6.00
  13  13  24    6.20    6.20
  14  13  21    5.20    5.70
  14  14  23    3.10    5.40
 -11   5  24   12.80    4.90
 -11   7  29   13.80    6.20
  -9   3  20   46.20    5.20
  -9   4  23    9.60    4.90
  -9   5  26    4.70    4.70
  -8   2  17    2.70    3.10
  -8   4  24    7.80    4.90
  -7   5  27   26.80    5.80
  -6   9  35    4.40    5.60
  -5   3  22    5.70    4.60
  -4   3  22   33.20    4.30
  -4   6  30    8.80    5.40
  -4   7  32    2.40    6.00
  -3   1  14  100.89    4.30
  -3   7  32    2.80    5.70
  -2   3  22   85.09    5.80
  -2   4  25    6.20    4.50
  -1   1  13  132.79    4.70
  -1   5  27   -0.70    4.20
   0   1  12    3.30    2.50
   0   2  17    1.90    2.70
   0   3  21    2.40    3.80
   0   4  24  188.18    8.10
   0   6  29   -5.10    5.30
   1   2  16  100.29    4.60
   1   3  20    4.40    3.20
   1   5  26   15.60    4.70
   1  11  37   -4.70    6.50
   1  12  38   -4.90    4.70
   2   2  15    5.10    2.90
   2   3  19   26.40    3.90
   3   3  18  144.49    6.30
   3   6  27   15.10    5.50
   3   7  29    4.10    4.80
   4   2  11  174.08    5.10
   4   4  20  244.18    7.90
   4   7  28    4.80    4.80
   4   8  30   10.80    5.10
   5   8  29    8.90    4.60
   5  11  34    7.30    5.20
   6   2   3   44.30    2.30
   6   3  12    4.10    3.20
   8   3   2   30.30    2.40
   8   5  16   73.19    5.60
   9   4   7   20.30    3.20
   9   5  13   42.10    4.40
   9   6  17   45.60    5.00
   9   8  23    2.10    5.40
  10   5   9   84.09    4.80
  10   6  14  113.19    6.40
  10   8  21    4.30    5.40
  11   6  10   -2.70    3.50
  11   9  21    6.50    5.70
  11  12  27    2.80    6.20
  12   6   3    2.60    2.80
  12   8  15   58.29    6.10
  12  10  21   21.00    5.80
  12  11  23    1.70    5.70
  12  12  25   -4.70    6.10
  13   9  15    0.70    5.60
  14   9  10   12.00    5.10
  14  11  17   -7.60    5.90
 -11   6  27    3.40    5.50
 -10   7  30   24.00    6.10
  -8   3  21    7.30    3.60
  -8   8  33    6.50    5.40
  -7   1  13   52.49    3.10
  -7   2  18   59.29    4.30
  -6   3  22   -0.60    4.10
  -6   6  30   -0.20    5.70
  -6   7  32    7.10    5.90
  -5   1  14    1.90    2.30
  -5   5  28   -3.90    5.40
  -5   8  34    5.20    6.10
  -4   2  19   18.40    3.80
  -4   5  28    0.80    4.80
  -2   0   6   84.09    2.40
  -2   1  14  119.39    4.70
  -1   2  18    4.70    3.10
  -1   3  22  117.19    6.70
  -1   4  25   14.80    5.40
   0   9  35    3.70    5.40
   1   1  11    0.50    2.20
   1   7  31    8.60    6.00
   2   1   9  292.77    5.50
   2   6  28    3.10    4.60
   2   8  32   17.90    5.40
   3   1   6  700.83    7.40
   3   4  22    2.40    4.50
   3   9  33    1.60    4.80
   3  11  36   -2.10    5.00
   4   3  17   25.60    4.00
   5   2   9   17.00    2.60
   5   3  15  238.68    7.10
   5   4  19   12.50    3.80
   6   2   4   38.90    2.40
   6   4  17  212.78    7.00
   6   7  26    1.20    4.80
   6  10  32    6.60    5.70
   7   3   9  139.79    4.90
   8   3   3   12.10    2.20
   9   9  26   30.30    6.50
   9  10  28   -4.70    6.10
   9  12  31   -0.90    7.00
  10   6  15   79.39    6.30
  10   9  24   -2.50    5.80
  10  11  28    3.70    5.90
  11   5  -1  121.59    3.20
  11   6  11  173.88    6.80
  11   8  19    9.00    5.30
  11  11  26    6.60    5.80
  11  13  29   -0.80    6.70
  12   7  11   13.00    4.90
  12   9  19    6.30    5.70
  12  13  27    4.60    6.10
  13   7   4   -0.90    3.10
  13   8  11   43.50    5.40
  13  11  21    3.30    5.40
  13  12  23    7.30    6.10
  13  13  25   24.80    6.40
  14  13  22    3.30    5.70
 -10   2  15  153.88    5.10
 -10   4  23   28.90    5.80
 -10   9  34    0.20    5.50
  -9   6  29   10.60    5.00
  -9   7  31    0.60    5.90
  -7   3  22   21.40    4.50
  -7   4  25    3.20    4.70
  -7   6  30    4.30    5.50
  -7   7  32   11.10    5.60
  -7  10  37    8.40    6.30
  -6   5  28   -1.90    5.10
  -5   9  36   26.20    6.60
  -4   3  23   23.40    4.60
  -3   0   7   -0.10    1.10
  -2   2  19  103.39    5.50
  -1   5  28    8.90    5.40
  -1   6  30    2.50    4.70
  -1  10  37   -2.90    5.30
   0   2  18   11.70    3.60
   0  11  38    1.70    5.10
   1   2  17   30.60    4.10
   1   4  24    7.20    4.10
   1   5  27    0.70    4.90
   1   8  33   19.60    5.20
   2   3  20    6.10    3.70
   2   5  26    4.80    4.50
   3   5  25   28.10    4.90
   3   7  30   14.90    6.40
   3  10  35   13.70    5.40
   4   2  12    0.80    2.20
   4   4  21   28.10    4.60
   4   5  24   17.60    4.70
   4  12  37   -1.60    5.10
   5   5  23   68.19    6.20
   6   5  21    0.80    3.80
   6   6  24   33.30    5.20
   7   7  25   18.70    5.10
   7  10  31    2.50    4.80
   7  12  34    4.70    5.90
   9   4   8  154.88    5.00
   9   5  14    1.20    3.80
   9   8  24    2.50    5.70
  10   5  10   33.80    3.70
  10   7  19    3.00    5.50
  10   8  22   19.50    5.70
  11   5   1  118.39    3.80
  11   5   2   29.10    3.00
  11   7  16    4.70    4.80
  11   9  22   22.90    6.40
  11  12  28    1.40    6.10
  12   6   4    0.90    2.80
  12   7  12  198.38    8.00
  12   8  16    6.30    5.20
  12  10  22   -3.40    5.60
  12  11  24    0.20    5.80
  12  12  26    7.80    6.30
  13   7   5   75.09    4.60
  13   8  12    1.30    5.00
  13   9  16   -0.20    4.70
  13  10  19   40.50    6.30
  14   9  11    1.00    4.50
  14  11  18   18.40    6.40
 -11   4  22    3.10    4.40
 -11   5  25   -0.10    5.10
 -10   5  26   18.60    5.40
  -9   3  21    6.10    4.30
  -9   4  24    9.90    5.00
  -9   9  35    1.80    5.40
  -8   7  32   -1.70    5.80
  -6   2  19   50.29    4.40
  -5   6  31    3.70    5.70
  -3   1  15   24.30    3.20
  -3   6  31   22.80    5.70
  -2   3  23    6.40    4.60
  -1   0   5   -0.70    0.90
  -1   1  14   53.79    3.70
  -1   2  19    0.80    3.40
   0   1  13    0.30    2.20
   0   3  22  167.58    7.00
   0   4  25   -3.60    4.20
   0   6  30   26.70    5.60
   1  11  38    2.70    5.00
   2   1  10  166.58    4.70
   2   2  16  131.89    5.30
   2   7  31    4.10    4.80
   3   3  19  239.38    7.50
   4   6  27   13.50    4.80
   5   2  10   -0.60    2.40
   5   3  16   52.49    4.60
   6   7  27   11.90    4.90
   6   9  31    4.90    5.00
   7   3  10  472.05    8.30
   7   5  20    8.40    4.60
   7   6  23   -0.20    4.70
   8   3   4   70.39    3.20
   8   4  13   70.29    4.80
   9   9  27    5.90    5.90
  10   6  16    1.60    4.40
  10   9  25    1.90    6.10
  10  11  29   -5.40    6.10
  11   6  12   13.20    4.00
  11   8  20    5.50    5.30
  11  10  25    4.90    6.10
  11  11  27    1.70    5.80
  11  13  30   10.80    6.90
  12   6   5   33.30    3.50
  12   9  20    2.90    5.20
  12  13  28    3.00    6.60
  13   7   6   44.80    4.40
  13  11  22    0.60    5.80
  13  12  24    0.70    6.20
  13  13  26   -0.50    6.30
  14   9  12   13.90    5.40
  14  11  19   -2.80    6.10
  14  12  21   -1.40    5.20
  14  13  23    1.20    5.60
 -10   3  20    2.50    3.80
 -10   7  31   -1.70    5.90
  -9   2  17   17.30    3.50
  -8   2  18    2.40    2.90
  -8   3  22   -2.50    4.00
  -8   5  28    2.30    4.70
  -7   1  14    0.90    2.50
  -7   2  19   -2.00    3.40
  -6  10  38   -1.60    6.20
  -5   1  15    5.00    2.50
  -5   2  20    3.20    3.40
  -2   0   7   -0.10    1.40
  -1   4  26    2.70    4.20
  -1  10  38    0.40    6.50
   0   9  36   14.40    5.20
   1   4  25   23.80    5.10
   1   6  30   -2.90    4.60
   1   7  32   -1.00    4.70
   2   3  21    4.80    4.50
   2   4  24   37.10    5.30
   3   2  15   94.89    4.70
   3   4  23    6.50    4.10
   3   5  26   -0.60    4.40
   4   2  13   65.19    3.80
   4   3  18    2.60    3.00
   5  12  37   -1.40    5.00
   6   3  14    4.50    3.20
   6   5  22    3.50    4.30
   6  12  36    1.70    5.30
   7   7  26    5.50    4.40
   7  10  32   -2.40    5.20
   7  12  35   -3.60    5.40
   8   5  18    6.10    4.40
   9   4   9   17.90    2.90
   9   5  15  145.09    6.70
   9   6  19   -0.50    4.30
   9   8  25    9.40    5.80
  10   7  20    6.70    5.30
  10   8  23   16.20    5.80
  11   5   4   46.10    3.50
  11   7  17    6.70    4.80
  11   9  23   12.60    5.70
  11  12  29    5.40    6.90
  12   6   6   11.40    3.40
  12   7  13   -0.20    4.50
  12   8  17    5.70    4.80
  12  10  23    0.50    6.00
  12  11  25    4.60    5.80
  12  12  27   -3.70    6.30
  13   7   7   68.99    5.00
  13   8  13   42.50    5.90
  13   9  17   23.40    5.60
  13  10  20    4.90    5.80
  14  12  22   -6.40    6.10
  14  13  24    4.50    6.40
 -10   2  16    0.60    2.50
 -10   9  35    7.70    6.00
  -9   6  30    0.80    5.20
  -9   8  34    6.20    5.40
  -7   3  23   42.80    5.30
  -7   8  35    4.30    6.00
  -6   2  20    2.90    3.80
  -6   5  29   10.90    4.60
  -4   3  24   -4.70    4.40
  -4   4  27    4.20    5.00
  -3   0   8  582.94    6.40
  -1   5  29   -3.30    4.50
   0   1  14    7.70    2.70
   0   2  19    0.60    3.00
   0   3  23   -0.40    4.70
   0   7  33    2.90    4.70
   1   2  18    2.40    2.90
   1   3  22  120.39    6.30
   1   5  28    3.80    4.50
   1   9  36    0.60    4.90
   2   2  17  383.46    8.40
   2  10  37    1.70    5.30
   3   1   8 1127.99   10.30
   3   7  31    5.40    4.90
   3   8  33   -2.80    4.90
   4   6  28    1.00    4.70
   4   9  34    2.00    4.70
   4  11  37   -0.70    5.00
   5   2  11    1.20    2.60
   5   3  17    9.10    3.60
   5   9  33    0.60    4.90
   6   4  19  164.98    7.00
   6   8  30    9.10    4.90
   6   9  32    0.70    4.80
   7   5  21   38.80    5.50
   7  11  34    4.20    5.70
   8   3   6   47.00    3.20
   8   4  14   22.60    4.20
   9   4  10    9.10    2.90
   9   5  16   -0.90    4.30
   9   6  20    2.10    4.80
  10   5  12  270.67    7.60
  10   9  26   23.30    6.40
  10  11  30   16.80    6.60
  11   5   5    5.10    2.90
  11   6  13  109.29    6.10
  11  10  26    4.00    5.90
  11  11  28    4.40    6.30
  12   6   7   -1.30    3.50
  12   7  14    2.60    4.60
  12   8  18   16.30    5.20
  12   9  21    3.80    5.60
  12  13  29   -3.10    6.70
  13   7   8    1.60    4.10
  13   8  14    4.70    5.20
  13  11  23   15.50    6.40
  13  12  25    3.80    5.80
  13  13  27    5.40    6.40
  14   9  13    6.30    5.10
  14  10  17    8.40    5.70
  14  11  20    1.20    5.50
 -11   4  23   -1.90    4.70
 -11   5  26    7.20    5.30
 -10   5  27   -3.50    5.20
  -9   3  22    3.40    4.90
  -9   9  36    6.40    5.80
  -8   6  31   14.10    5.60
  -8   7  33    9.50    5.90
  -7   9  37    0.00    6.00
  -6   4  27    4.60    5.00
  -5   1  16  131.79    5.20
  -4   5  30   14.10    6.10
  -3   5  30   35.60    6.40
  -3   6  32    5.40    4.90
  -2   0   8 1098.19    8.90
  -2   3  24    1.40    3.70
  -1   2  20   32.80    3.90
   0   5  29    0.30    4.30
   2   4  25    6.40    4.20
   3   1   9  507.65    7.40
   3   4  24   -1.10    4.00
   4   2  14   66.59    4.00
   4   3  19    2.50    3.30
   4  10  36   -8.50    5.00
   6   3  15    2.30    3.40
   7   7  27   -2.20    5.30
   8   3   7  506.85    7.90
   8   5  19   13.20    4.60
   9   8  26    3.90    5.90
   9   9  28    6.90    5.10
   9  10  30   -1.00    5.40
  10   7  21   -2.30    5.40
  10   8  24   10.00    6.30
  11   5   6   11.80    3.30
  11   6  14   -1.90    4.50
  11   7  18    6.50    5.20
  11   9  24    2.30    5.70
  11  12  30    0.50    6.70
  12   6   8   21.10    4.10
  12  11  26    8.50    6.40
  12  12  28   21.00    6.90
  13   9  18   52.99    6.20
  13  10  21    6.90    5.60
  14   9  14   16.90    5.40
  14  12  23   -2.70    5.50
  14  13  25    7.60    5.60
 -10   7  32   12.40    6.40
 -10   8  34   -0.30    5.70
  -9   2  18   36.40    4.20
  -8   2  19   69.79    4.80
  -8   5  29    4.90    5.30
  -7   1  15  136.79    4.90
  -7   2  20    2.40    3.10
  -6   5  30    0.00    5.80
  -5   2  21    3.70    3.40
  -4   2  21    0.10    3.40
  -3   0   9    1.50    1.70
  -2   2  21    5.50    3.80
  -1   0   7    0.10    1.50
   0   1  15    1.80    2.80
   0   2  20  526.35   10.60
   0   7  34   -0.40    5.90
   1   2  19    3.40    3.00
   1   3  23  127.29    6.70
   2   2  18  114.29    5.70
   2   3  22   84.69    5.70
   3   3  21   11.00    4.00
   3   7  32    0.20    4.90
   4   8  33   -1.40    5.10
   5   2  12  520.35    9.00
   5   3  18  211.08    7.30
   5   5  25   65.79    6.00
   5   7  30    7.50    5.10
   5  11  37    3.50    5.10
   6   4  20   27.10    4.40
   6   8  31    2.40    4.90
   6  11  36    4.70    6.00
   8   4  15   39.40    4.60
   9   4  11    6.50    3.10
   9   6  21   -1.50    4.80
  10   5  13   81.49    5.20
  10   6  18   14.10    5.30
  10   9  27   -2.60    5.90
  11   5   7   60.59    4.40
  11   7  19    0.80    4.80
  11   8  22   -4.80    5.70
  11  10  27    4.80    6.40
  11  11  29    4.20    6.20
  12   6   9    7.10    4.00
  12   7  15    1.40    4.70
  12   8  19   -3.60    5.40
  13   8  15   -1.70    5.40
  13   9  19   -2.60    5.60
  13  10  22    3.50    6.10
  13  11  24    6.90    6.00
  13  12  26    0.40    6.10
  14  10  18    1.50    5.80
  14  11  21    3.30    5.70
 -11   3  20   25.20    4.00
  -8   1  14    0.00    1.50
  -6   1  16   10.20    2.60
  -6   2  21  110.49    5.90
  -4   1  17  397.16    8.30
  -4   3  25   21.60    4.50
  -4   4  28   49.70    5.40
  -1   1  16    1.60    2.20
  -1   9  38   -1.40    6.30
   0   3  24   22.00    4.50
   0   8  36    1.50    4.80
   2   6  31    1.20    4.80
   2   8  35    9.10    5.00
   3   1  10   -0.20    2.30
   4   1   5  754.52    7.40
   4   3  20   21.10    4.20
   5  10  36    8.20    5.40
   6   5  24   -0.90    4.20
   6  10  35    6.20    5.70
   7   7  28    8.70    5.50
   8   3   8   38.80    3.20
   9   4  12  201.88    6.70
   9  10  31    9.30    5.50
  10   4   2    0.10    2.30
  10   4   3  116.69    4.10
  10   5  14   55.59    5.40
  10   7  22    9.10    5.60
  10   8  25    5.20    6.10
  11   5   8   41.90    4.30
  11   6  15   10.60    4.70
  11   9  25    5.30    5.70
  11  12  31   -1.80    7.10
  12   6  10    5.50    4.30
  12  10  25   19.10    6.10
  12  11  27    0.90    5.90
  12  12  29   -0.40    6.60
  13   7  10    4.10    4.40
  13   8  16    0.30    4.90
  13  12  27    4.40    6.70
  14   8  10    3.30    4.50
  14   9  15   -5.40    5.40
  14  10  19    0.40    5.80
  14  12  24   20.30    6.50
  15  13  23    4.90    6.20
 -11   4  24    8.10    5.00
 -11   5  27   -2.40    5.20
 -10   1  10    5.70    1.70
  -9   3  23   78.19    6.70
  -8   2  20   83.49    5.50
  -8   4  27    0.20    5.00
  -5   0   9   -0.10    1.00
  -5   1  17   81.29    4.40
  -4   2  22   17.80    4.20
  -4   5  31    4.50    5.00
  -3   5  31    0.40    4.40
  -2   0   9   -1.40    1.40
  -2   1  17   42.00    3.40
  -2   2  22   25.70    4.70
  -1   0   8 1058.59    9.00
  -1   3  25   47.90    5.50
  -1   4  28    2.20    4.40
  -1   6  33    6.90    4.80
  -1   7  35   17.60    5.40
   0   0   5   -1.70    1.10
   0   1  16  130.29    5.50
   0   2  21    3.10    3.60
   1   2  20   32.00    3.80
   1   4  27   29.30    5.20
   1   8  36    4.10    5.00
   2   1  13  183.78    5.60
   2   2  19   99.69    5.80
   2   3  23    5.10    3.90
   2   5  29   10.40    4.80
   3   3  22  104.29    6.70
   4   7  32    4.50    5.10
   4   8  34    3.70    5.10
   5   2  13  255.97    6.50
   5   7  31    0.80    4.90
   5   8  33   -1.50    4.90
   6  11  37    3.90    5.30
   7   4  19   15.40    5.00
   7   8  31    7.60    5.80
   8   3   9   21.00    3.10
   9   5  18   40.90    5.90
   9   6  22   14.70    5.20
  10   4   4   54.69    3.40
  10   4   5   -1.30    2.50
  10   6  19    9.10    5.00
  10   9  28   -7.10    6.20
  10  11  32   10.40    6.90
  11   5   9    3.80    3.40
  11   6  16    3.30    5.00
  11   7  20   11.80    5.50
  11   8  23    9.90    5.50
  11   9  26   10.10    5.60
  11  10  28    3.40    6.60
  11  11  30    0.20    6.70
  12   7  16   27.20    5.00
  12   8  20   26.40    5.70
  12  11  28    6.20    6.10
  13   7  11    2.60    5.00
  13   9  20   -1.60    5.50
  13  10  23   31.60    6.30
  13  11  25    3.20    5.90
  14   8  11   -1.30    4.80
  14   9  16    1.50    5.60
  15  12  21    3.50    6.00
 -10   3  22    9.50    4.90
  -9   2  19    6.40    3.60
  -7   1  16   -1.80    2.80
  -7   2  21    3.20    3.30
  -7   3  25    6.10    4.60
  -7   6  33    2.00    5.70
  -6   1  17  126.49    5.20
  -3   0  10  183.18    4.30
  -2   9  39    1.00    5.40
   0   0   6 9999.00   24.60
   0   3  25    2.80    4.10
   0   4  28   36.50    5.40
   0   6  33   -1.10    4.90
   0   7  35   -3.70    5.00
   0  10  40    0.50    5.20
   1   1  15  133.39    5.00
   2   6  32   17.10    5.50
   2   7  34    1.90    4.90
   3   9  37    1.60    5.20
   4   1   7  845.52    8.90
   4   3  21   93.49    6.00
   5   2  14   13.90    3.40
   6   3  17  123.09    5.60
   6   5  25    0.20    4.30
   6  10  36    0.00    5.80
   7   7  29    8.20    5.50
   7   9  33    6.10    4.90
   8   4  17   37.90    5.10
   9   8  28    8.60    5.80
   9   9  30    3.20    5.30
   9  10  32    3.10    5.70
  10   4   6  165.08    5.10
  10   5  15    0.40    4.40
  10   6  20    1.80    4.90
  10   7  23    7.10    4.70
  10   8  26    1.00    5.80
  12   6  11   39.50    4.80
  12   7  17   -2.90    5.00
  12   8  21    9.70    5.30
  12   9  24   -1.30    5.90
  12  10  26    3.80    5.90
  12  12  30    4.80    6.70
  13   7  12   10.00    5.10
  13   8  17   15.60    5.50
  13  11  26    3.40    5.70
  14  10  20    0.80    5.70
  14  11  23   -4.00    5.40
  14  12  25    4.30    5.80
  15  12  22    3.50    6.40
 -11   3  21  113.49    5.90
  -9   4  27   -3.80    4.70
  -8   1  15   -0.20    2.00
  -4   2  23   15.40    4.40
  -2   0  10  267.07    5.20
  -2   1  18    4.70    3.00
  -1   0   9   -1.00    1.50
  -1   4  29    0.40    4.60
   0   0   7    6.20    1.80
   0   1  17    0.00    3.30
   0   9  39    5.60    5.20
   1   2  21   11.60    4.20
   1   4  28    4.80    4.70
   1   6  33    2.30    4.90
   1   7  35   16.50    5.40
   2   1  14  112.29    4.80
   2   2  20  595.14   11.70
   2   3  24   -0.70    4.00
   2   9  38   -4.30    5.10
   3  10  39   -0.60    5.00
   4   1   8   24.10    2.40
   4   2  17  200.68    6.90
   4   7  33    1.10    4.90
   5   5  27   -1.90    4.50
   5   6  30    4.30    5.90
   5   7  32    1.70    5.10
   5   8  34   -1.80    5.00
   6   2  11    5.00    2.90
   6   3  18   -0.40    3.60
   8   3  11  248.58    6.60
   8  10  34   12.80    6.30
   9   5  19   39.50    5.00
   9   6  23   13.60    5.20
   9   7  26    0.00    5.40
   9   9  31    2.30    6.40
  10   4   7   24.40    3.00
  10   4   8    9.20    3.20
  10   5  16  125.39    6.80
  10   7  24    5.50    5.60
  10  11  33    1.80    6.70
  11   5  11   45.00    4.60
  11   6  17  146.19    7.50
  11   8  24   -2.80    5.60
  11   9  27   21.00    6.20
  11  10  29   13.00    6.60
  12   6  12   -0.40    4.60
  12  10  27   14.10    6.10
  12  11  29   -4.80    6.80
  13   8  18   -1.30    5.40
  13   9  21   -0.80    5.20
  13  10  24   -3.20    5.90
  14   9  17    1.40    5.70
  14  10  21   23.80    6.50
 -11   4  25   16.80    5.50
 -10   1  11   50.89    2.60
  -8   2  21   27.70    4.60
  -8   3  25   30.20    5.30
  -7   2  22  103.49    6.30
  -5   2  23    2.00    4.70
  -3   0  11   -2.20    2.00
  -2   0  11    0.40    2.00
  -1   0  10    4.60    1.90
  -1   1  18   54.29    4.40
  -1   5  32    0.50    4.80
   0   0   8  172.68    4.00
   0   4  29    1.70    4.40
   1   9  39   -5.40    5.60
   2   7  35   12.70    5.20
   3   2  19   -3.00    3.30
   4   1   9  200.48    5.10
   4   3  22   34.40    4.60
   4   4  26    5.10    4.90
   4   5  29    8.20    5.60
   6   4  23   50.49    5.80
   6   5  26    6.80    4.50
   7   8  32   -2.50    4.90
   7   9  34    4.20    5.60
   8   9  33    2.90    6.50
   9   4  15   38.40    4.50
   9   5  20  161.68    8.10
   9   8  29   18.70    6.50
   9  10  33   -4.90    5.90
  10   4   9   -2.50    3.00
  10   6  21   23.90    5.50
  10   8  27    4.20    5.90
  11   6  18    2.10    5.20
  11   8  25   35.20    6.60
  12   8  22    2.00    5.60
  12   9  25    4.70    5.60
  13   7  13    8.50    5.00
  13   9  22    3.60    5.30
  13  11  27    2.70    6.60
  14   8  13    1.00    5.30
  14   9  18   20.20    6.40
  14  11  24    8.80    5.90
  14  12  26   -3.80    5.60
  15  12  23   -6.50    6.60
 -10   3  23   20.80    5.10
 -10   6  32    7.10    6.00
  -9   2  20    1.20    3.60
  -9   6  33    1.40    5.10
  -8   1  16   19.80    3.00
  -7   1  17   18.50    3.20
  -7   3  26   -4.00    4.80
  -6   1  18    0.60    2.70
  -5   0  11   -0.10    2.00
  -5   3  27    0.50    5.10
  -3   0  12 1428.06   12.50
   0   1  18    3.40    3.30
   0   5  32   27.10    5.80
   1   1  17   17.10    3.80
   1   2  22   25.50    4.70
   1   7  36    6.10    5.30
   2   1  15   46.60    3.50
   2   2  21    0.80    4.50
   2   3  25   13.30    4.40
   2   5  31   30.10    5.70
   3   1  13   29.60    3.10
   4   2  18  129.19    5.90
   5   3  21    2.30    3.80
   5   5  28   -1.70    4.70
   6   2  12   17.00    2.90
   6   3  19   12.90    4.30
   8   3  12   30.20    3.80
   8  10  35   -6.20    6.50
   9   6  24   23.70    5.00
  10   4  10   69.69    4.50
  10   5  17    1.90    4.50
  10   7  25   -3.90    5.90
  10  11  34    7.50    6.80
  11   5  12    3.10    3.50
  11   9  28   16.00    6.90
  11  10  30    4.30    6.40
  12   6  14   23.60    5.10
  12   7  19    5.70    5.10
  12  10  28    3.50    6.20
  13   7  14   24.20    5.30
  13   8  19   32.60    5.80
  13  10  25    7.20    6.10
  14   8  14   -2.00    5.40
  14   9  19    1.90    5.30
  14  10  22    0.50    5.60
  15  10  18   -0.10    6.00
  15  12  24   -4.30    6.60
 -11   2  17    1.60    3.10
 -11   3  22   13.40    4.80
 -10   2  19   17.20    3.50
 -10   4  27    6.20    4.90
 -10   5  30    3.10    6.10
  -2   0  12   54.49    3.10
  -2   2  24  355.06    9.70
  -1   0  11    1.50    1.60
  -1   1  19   58.89    4.60
   0   0   9   -0.60    1.60
   1   5  32   -3.60    4.90
   2   1  16   53.69    4.40
   2   4  29   13.40    5.50
   3   1  14   99.29    4.70
   3   6  33   13.60    5.30
   4   3  23   20.90    4.70
   4   5  30   16.90    6.00
   4   9  38   -1.80    5.30
   5   6  31   -4.40    5.00
   6   5  27    7.20    4.80
   7   2   5    3.50    2.10
   7   2   6  578.84    7.70
   7   4  22    0.20    5.00
   7   8  33    6.30    5.00
   7   9  35    8.10    5.40
   8   3  13  359.56    8.40
   8   8  32    1.70    6.00
   8   9  34    5.90    6.50
   9   4  16   61.49    5.50
   9   5  21   70.69    6.40
   9   6  25    9.60    5.40
   9   8  30   -0.30    6.10
  10   4  11   44.80    4.40
  10   5  18   28.90    5.40
  10   6  22   23.50    5.10
  10   8  28   14.20    5.50
  11   5  13    9.80    4.30
  11   6  19    9.10    5.50
  11   7  23   15.10    6.10
  11   8  26   -1.70    6.20
  12   8  23    6.70    5.30
  12   9  26   68.49    7.80
  13   7  15   13.20    5.60
  13   8  20   -7.80    5.60
  13   9  23   -3.90    5.90
  13  10  26    1.40    5.80
  13  11  28   -0.10    5.80
  14   8  15    6.90    5.60
  14  11  25   -3.50    5.70
  15  11  22    4.80    6.10
 -11   4  26    1.50    4.60
 -10   6  33   18.00    6.70
  -9   2  21    3.00    3.80
  -8   2  22    6.00    3.70
  -8   3  26    5.60    4.80
  -8   5  32   -3.00    5.40
  -7   1  18   29.00    3.40
  -7   2  23   10.30    4.30
  -7   3  27   11.90    5.30
  -6   2  24   -0.70    4.20
  -5   0  12 1012.30   10.30
  -4   1  20   25.60    4.10
  -4   3  28   -0.60    4.40
  -4   4  31   10.60    5.90
  -3   0  13   -0.30    2.40
  -3   4  31    5.90    4.70
  -2   1  20    8.10    3.50
  -1   0  12  176.18    4.90
   0   0  10 1455.95   11.90
   0   1  19    1.00    3.60
   0   2  24  424.06   10.90
   0   5  33   -0.50    4.90
   1   0   5    2.00    1.20
   1   0   6  367.56    5.10
   1   1  18   51.79    4.70
   1   2  23    3.80    3.80
   2   3  26   46.20    5.30
   3   2  21    5.90    4.30
   3   3  25  247.38    9.10
   3   5  31   -4.20    4.70
   4   1  11 1483.65   13.80
   4   2  19   15.90    3.70
   4   3  24   -0.70    4.80
   5   2  17   41.10    4.50
   5   3  22    3.40    4.10
   5   5  29   16.40    5.10
   5   6  32   10.90    5.90
   6   2  14  113.79    5.20
   6   3  20   42.20    4.70
   6   5  28    2.30    5.60
   7   2   2  426.66    5.40
   7   2   7   64.29    3.30
   7   2   8  214.58    5.40
   7   5  26   18.60    5.00
   7   8  34   -4.60    5.70
   8   3  14    2.50    3.40
   8  10  36   -7.10    6.80
   9   4  17    3.40    4.40
   9   5  22   -6.50    4.80
   9   7  28   -1.70    5.30
  10   4  12    3.80    3.30
  10   6  23   87.09    7.40
  10   7  26    8.00    6.30
  10   8  29    2.70    6.50
  10   9  31    1.30    6.40
  10  10  33   -4.50    7.00
  11   5  14   37.80    5.10
  11   6  20    9.70    5.30
  11   9  29    6.50    6.20
  11  10  31   17.20    7.00
  12   6  15    0.90    4.60
  12   7  20   -4.20    5.20
  12   8  24    0.30    5.70
  12  10  29    6.30    6.60
  13   7  16   18.40    5.20
  13   9  24   38.70    6.80
  14   8  16    4.00    5.30
  14   9  20    3.90    5.40
  14  10  23    8.70    5.40
  14  11  26   15.40    6.20
  15  10  19    0.80    6.20
 -10   4  28   -2.10    5.60
  -8   1  17   46.60    3.90
  -7   5  33   -0.70    5.40
  -6   3  28   -4.00    5.30
  -5   1  20   24.20    4.00
  -4   2  25    8.50    4.90
  -3   5  34   14.30    5.40
  -3   8  40   -3.10    5.50
  -2   0  13   -1.80    1.80
  -2   2  25  147.09    7.60
   0   0  11   -3.10    2.20
   0   3  28   11.50    5.50
   1   0   4  598.44    5.40
   1   0   7   -0.10    1.30
   1   0   8 1025.00    9.40
   1   5  33    1.20    4.70
   2   1  17   42.30    3.90
   2   4  30    2.70    5.70
   3   6  34   -1.70    5.20
   3   8  38   -2.50    5.60
   4   2  20  178.28    7.40
   4   5  31    6.90    5.60
   4   9  39   11.30    5.30
   6   2  15  319.17    8.00
   6   3  21   -1.00    4.60
   6   4  25   18.00    5.50
   7   2   9    2.80    2.70
   7   3  18  279.47    8.30
   7   4  23   18.10    5.00
   7   7  32    8.10    5.50
   7   9  36    1.50    5.50
   8   3  15    6.80    3.70
   8   9  35    9.40    6.80
   9   3   3  111.89    3.70
   9   3   4  134.09    4.10
   9   3   5  356.56    6.30
   9   3   6  133.29    4.70
   9   3   7   24.10    3.20
   9   6  26   -1.80    5.50
  10   4  13    2.70    3.60
  11   5  15   20.10    4.80
  11   7  24   -6.40    5.60
  12   7  21    1.70    5.50
  12   9  27   -8.60    6.00
  13   6   4    0.80    2.70
  13   6   5   15.70    3.30
  13   6   6    5.00    3.50
  13   6   7  127.79    5.70
  13   7  17   19.60    5.70
  13   8  21   19.00    6.00
  13  10  27   13.30    6.70
  13  11  29    1.00    6.70
  14   9  21    1.70    5.80
  14  10  24    4.80    5.60
  15  10  20    1.80    5.50
  15  11  23   -2.50    6.20
 -11   2  18   -0.60    3.10
 -11   3  23   11.50    4.80
 -10   2  20   28.80    4.20
  -9   3  26   10.80    5.50
  -8   2  23   77.09    5.80
  -8   3  27   32.80    5.40
  -8   4  30   19.20    5.40
  -8   5  33   10.80    5.80
  -7   1  19    0.70    3.40
  -7   3  28   19.30    5.80
  -6   1  20    2.30    3.40
  -5   0  13   -0.30    2.10
  -5   2  25    2.70    3.90
  -4   1  21   70.89    5.10
  -4   3  29   52.29    6.40
  -3   0  14  105.99    4.40
  -3   3  29    5.30    4.20
  -3   4  32   15.40    6.00
  -2   0  14   78.49    4.00
  -2   1  21   -0.10    3.70
  -1   0  13   -0.10    1.90
   0   0  12   30.90    2.90
   0   1  20   39.40    4.50
   0   8  40    4.00    6.00
   1   0   9   -2.00    1.90
   1   1  19   58.19    4.40
   1   2  24    2.30    4.00
   1   4  31   11.90    5.70
   2   1  18    4.30    3.70
   2   2  23   -3.00    4.20
   2   3  27   -2.40    4.50
   3   2  22   20.20    4.90
   3   5  32   13.00    5.10
   3   7  37    3.50    6.70
   4   1  13  276.87    6.80
   5   2  18   36.40    4.10
   5   4  27    6.60    4.40
   5   5  30    0.20    5.00
   5   6  33    4.70    5.90
   6   9  38   -0.30    6.70
   7   2   1   68.49    2.30
   7   2  10    0.20    2.60
   7   3  19    4.40    4.70
   7   5  27   22.80    5.20
   7   6  30    3.60    4.90
   9   3   9    7.50    2.50
   9   4  18   17.40    4.20
   9   5  23   13.50    5.60
  10   6  24   -0.80    5.60
  10   7  27   11.80    5.20
  10   9  32    6.40    5.80
  10  10  34   -3.60    6.90
  11   5  16    2.10    4.30
  11   7  25    6.40    5.50
  11   9  30    5.30    6.10
  11  10  32    8.90    5.90
  12   6  17    5.80    4.80
  12   9  28   -4.90    5.70
  12  10  30   -0.90    6.50
  13   6   8    6.00    3.50
  13   6   9    8.20    4.00
  13   8  22   -2.60    5.20
  13   9  25    4.40    6.10
  13  11  30    2.50    6.60
  14   8  17    1.10    5.70
  14  11  27   -0.20    5.80
  15  10  21    1.30    6.30
  15  11  24   -0.20    6.10
 -10   3  25   -1.30    4.70
 -10   6  34   -3.50    6.30
  -9   2  22   35.20    4.80
  -8   1  18   -3.70    3.20
  -6   0  12   93.89    3.50
  -6   2  25    8.90    4.60
  -5   1  21   11.00    3.70
  -4   7  39    0.80    5.50
  -1   0  14    5.20    2.70
  -1   1  21  386.76    9.20
   0   3  29    2.30    5.10
   1   0  10    6.90    1.90
   1   5  34    0.10    4.90
   1   8  40    1.20    5.60
   2   2  24  350.96   10.60
   2   4  31   20.80    6.10
   3   4  30   13.20    5.80
   3   6  35   -2.40    5.20
   3   8  39    4.10    5.30
   4   1  14   -0.90    2.80
   4   2  21   -1.00    4.30
   4   5  32    0.60    5.60
   4   9  40   -1.20    5.20
   5   1   5  206.48    4.30
   5   1   7  159.58    4.40
   5   1   8   38.20    3.00
   5   1   9    9.20    2.40
   5   2  19    2.40    3.70
   6   2  16    7.50    3.00
   6   3  22    2.10    4.50
   6   4  26   15.10    4.80
   6   6  32    5.20    5.10
   7   4  24    1.90    4.10
   7   7  33    5.00    5.40
   7   9  37    3.60    5.70
   8   6  29   -1.50    5.60
   8   9  36    1.30    6.90
   9   3   2   23.20    2.10
   9   3  10    6.40    2.90
   9   3  11    8.20    3.30
   9   4  19    0.90    4.80
   9   6  27    0.30    5.40
  10   4  15    0.30    4.50
  10   5  21   11.60    5.40
  10   6  25   39.10    6.60
  10   7  28   -1.60    5.80
  11   5  17   52.89    6.10
  11   6  22   11.10    5.40
  11   8  28   -3.30    5.20
  11   9  31   -4.00    6.40
  11  10  33    2.80    6.90
  12   5   4    5.50    2.80
  12   5   7   29.40    3.80
  12   5   8  139.59    5.90
  12   6  18   46.20    5.50
  12   7  22   62.19    6.70
  12   8  26    6.10    6.10
  12  10  31    7.00    6.70
  13   6  11   78.79    6.10
  13  10  28   -3.70    6.00
  14   7  11    4.60    4.90
  14   8  18   13.90    5.80
  14   9  22   18.70    6.30
  14  10  25    9.30    5.70
  14  11  28    7.50    5.60
  15   9  17    3.10    5.60
 -11   3  24   39.00    5.70
 -10   4  29    8.60    5.70
  -9   3  27    4.90    5.50
  -8   2  24   78.69    6.10
  -8   3  28    8.00    5.00
  -8   4  31   -3.80    5.50
  -7   1  20   65.49    5.00
  -7   2  25   17.40    4.60
  -6   0  13   -1.40    2.40
  -5   0  14   41.30    3.10
  -5   2  26   72.19    6.30
  -4   0  15    1.70    2.70
  -4   1  22   17.40    4.10
  -2   0  15   -1.80    2.20
  -1   3  30   -3.80    5.20
   0   0  13   -2.20    2.10
   0   1  21   -0.80    3.20
   1   0  11   -0.10    1.80
   1   2  25    9.30    4.30
   1   4  32    3.90    5.60
   2   1  19   11.10    3.90
   2   3  28   -3.20    4.40
   3   1  17   28.40    3.60
   3   2  23    1.50    4.30
   3   3  27   10.30    4.70
   3   5  33    0.10    4.90
   4   1  15   15.60    3.20
   4   6  35   -0.20    6.00
   5   1  10  213.78    5.70
   5   4  28    4.80    4.60
   5   5  31   -1.90    5.00
   5   6  34    3.00    5.90
   6   2  17    4.40    3.60
   6   3  23   21.80    5.00
   6   9  39   -0.60    6.80
   7   4  25    3.40    5.50
   7   6  31    8.10    5.10
   7   8  36   12.10    6.40
   8   7  32   -1.20    4.90
   9   3  12   15.40    3.50
   9   4  20   31.20    5.20
   9   5  24    4.40    4.60
  10   9  33    3.20    5.80
  10  10  35   -6.10    5.80
  11   7  26    0.30    6.20
  11   8  29    8.30    6.60
  12   5   3    0.10    2.50
  12   5   9    2.30    3.30
  12   5  10   22.40    4.40
  12   7  23    2.40    5.70
  12   9  29   -4.70    6.10
  13   6  12   -0.30    5.00
  13   7  19   16.80    5.60
  13   9  26   -1.10    5.70
  13  10  29    2.50    6.40
  14   7  12   44.60    5.70
  14   8  19    0.70    5.20
  14   9  23   -1.60    5.20
  14  10  26    1.70    5.80
  15   9  18    3.60    5.40
  15  10  22    4.40    6.10
  15  11  25    0.60    6.00
 -11   2  19    3.30    2.80
 -10   3  26    2.90    4.80
  -9   2  23    0.50    4.90
  -8   1  19   82.39    5.20
  -7   7  39   18.40    6.20
  -6   2  26    6.60    5.00
  -5   0  15   -1.30    2.40
  -5   1  22    1.60    3.60
  -5   3  30   18.40    6.10
  -4   6  38   -4.80    5.80
  -3   2  27    3.80    4.70
  -3   6  38    3.60    5.20
  -3   7  40    0.30    5.40
  -2   0  16   -1.40    3.10
  -2   6  38    1.30    5.40
  -2   7  40   -1.60    5.60
  -1   0  15    2.10    2.60
   0   0  14   15.20    2.90
   0   1  22   50.69    5.50
   0   3  30   -3.60    5.30
   1   0  12  180.18    5.20
   1   1  21  378.66    9.70
   1   2  26   -1.40    5.10
   1   5  35   11.60    6.20
   1   8  41    3.10    5.70
   2   6  37   -3.10    5.90
   3   1  18   23.00    4.10
   3   3  28   46.20    6.50
   3   4  31    7.10    5.60
   3   5  34   13.70    6.20
   3   6  36    4.70    5.20
   3   7  38    8.60    5.50
   4   2  22   15.10    4.30
   4   4  30    5.90    5.70
   5   1  11   27.30    2.80
   5   2  20    1.90    3.60
   5   3  25   19.40    4.90
   6   2  18    7.70    4.00
   6   6  33   -4.40    4.80
   7   3  21    3.30    4.40
   7   6  32   11.70    6.10
   7   7  34    4.20    5.20
   7   9  38   17.80    6.20
   8   6  30    3.50    4.70
   8   7  33    5.70    6.20
   8   9  37    3.40    7.10
   9   3   1   24.50    2.10
   9   3  13  164.28    6.20
   9   5  25    7.70    5.60
  10   4  16    3.10    4.10
  10   5  22   23.90    5.80
  10   7  29    5.30    6.10
  10   9  34    8.90    7.10
  11   5  18   25.60    5.30
  11   6  23   15.80    5.80
  11   9  32    4.90    7.00
  12   5   2   12.60    2.50
  12   5  11    0.90    3.90
  12   5  12  194.58    7.60
  12   6  19   12.50    5.20
  12   8  27    0.10    6.10
  12  10  32    4.40    6.90
  13   6  13  126.99    7.10
  13   7  20   11.20    5.20
  13   8  24    4.90    5.80
  13   9  27    0.20    6.10
  14   7  13    2.00    4.60
  14   7  14   16.80    5.70
  15   9  19    1.50    5.70
  15  10  23    5.60    5.80
  15  11  26   -3.10    5.50
 -10   2  22    1.50    4.10
 -10   4  30    8.50    5.70
  -9   6  36    6.00    5.20
  -8   2  25    2.20    4.50
  -8   4  32   12.50    6.20
  -7   1  21  188.58    7.20
  -6   0  14  178.88    5.20
  -6   3  30   -3.00    5.30
  -5   2  27    3.20    4.70
  -5   5  36    6.60    6.10
  -4   0  16   38.50    3.40
  -4   1  23   30.00    5.20
  -2   1  23    0.00    3.60
  -1   0  16  123.69    5.20
  -1   1  23  421.26   10.90
   0   0  15   -3.10    2.90
   0   6  38   22.60    6.10
   0   7  40    7.90    5.80
   1   0  13   -1.80    2.50
   1   4  33   15.20    6.10
   2   0   7   -0.20    1.40
   2   0   9   -1.50    1.90
   2   1  20    5.10    3.00
   2   3  29    7.20    4.90
   2   8  41   -1.00    5.60
   3   1  19  264.47    8.10
   4   1  16   14.50    3.30
   4   3  27   51.99    6.00
   4   6  36    2.40    6.00
   5   1  12    4.40    2.50
   5   1  13    9.20    3.00
   5   2  21   -0.90    4.30
   5   3  26   12.80    5.50
   6   3  24   -2.50    4.90
   6   4  28   16.60    6.40
   7   3  22   22.00    5.10
   7   4  26   22.00    5.10
   7   7  35    1.00    6.20
   8   5  28    6.10    5.50
   9   3  14  183.28    6.80
   9   4  21    4.40    4.80
  10   4  17    3.10    4.50
  10   5  23   19.00    5.90
  10   8  32    8.80    5.40
  11   4   6    2.80    3.20
  11   4   7   47.00    4.10
  11   4   9  101.89    5.10
  11   5  19   53.89    6.50
  11   6  24   11.10    5.80
  11   8  30    2.80    6.30
  12   5  13   33.40    4.90
  12   6  20   52.59    6.60
  12   9  30   30.50    6.40
  13   6  14   -0.20    5.10
  13   7  21    1.20    5.70
  13  10  30  -10.60    6.60
  14   7  15    5.50    5.40
  14   9  24   -2.60    5.30
  14  10  27    8.10    6.00
  15   9  20    2.20    5.40
  -9   1  18  106.89    5.20
  -9   2  24    4.10    4.80
  -9   3  28   -0.90    5.30
  -9   5  34    7.20    5.60
  -8   1  20   -0.80    3.70
  -8   3  29    5.50    5.30
  -6   0  15   -3.80    2.40
  -6   2  27   15.40    5.40
  -6   5  36    8.00    5.50
  -5   1  23    1.50    4.50
  -5   3  31    3.50    5.60
  -4   0  17   -0.30    2.80
  -3   2  28   -2.10    4.60
  -2   0  17   -2.50    2.30
  -1   0  17    2.00    2.90
   0   0  16    9.30    3.10
   0   1  23    1.80    4.70
   0   3  31   -3.50    5.40
   1   0  14    5.50    2.20
   1   1  22  119.89    6.50
   1   2  27   -2.60    5.40
   2   0   5    1.20    1.50
   2   0  10  290.17    5.80
   2   0  11    0.00    2.40
   2   1  21    0.50    3.90
   3   4  32    8.20    5.40
   3   5  35   10.50    6.50
   3   6  37    7.50    5.50
   3   7  39   -4.80    5.50
   4   1  17  386.26    8.80
   4   4  31   12.30    5.50
   5   1  14   -1.70    2.80
   5   2  22   85.09    6.30
   5   4  30   71.29    7.50
   6   6  34    1.10    5.20
   7   4  27   10.50    5.40
   7   5  30    0.60    4.80
   8   8  36   -5.20    7.00
   9   3  15   78.49    5.30
   9   4  22    5.40    5.30
   9   5  26    4.40    4.60
  10   4  18  305.67    9.70
  10   6  27   -7.80    5.00
  10   7  30   18.60    6.00
  10   8  33    2.50    6.90
  11   4   5    2.60    2.80
  11   4  10    3.10    3.30
  11   4  11   70.89    5.00
  11   5  20   45.40    6.40
  11   8  31   24.10    6.80
  11   9  33   -2.50    6.60
  12   5   1    0.40    2.10
  12   5  14   13.20    4.40
  12   6  21    7.80    5.70
  12   7  25   -2.00    5.60
  12   8  28   10.70    5.90
  12   9  31    2.40    6.90
  13   8  25   26.00    6.40
  13   9  28    2.30    6.20
  13  10  31   31.70    7.40
  14   7  16   12.20    5.80
  14   8  21   18.00    5.70
  14   9  25   -6.00    5.90
  14  10  28   13.60    6.00
  15   9  21   -2.20    6.20
  15  10  24   -0.20    5.30
 -10   3  27   -1.00    4.90
  -9   4  32    6.50    5.90
  -9   6  37    1.20    5.40
  -7   0  13   -0.10    1.40
  -7   5  36    4.00    5.60
  -6   3  31   30.80    6.10
  -5   2  28   -0.10    5.00
  -5   6  39    4.50    5.30
  -4   1  24   -1.80    4.40
  -4   4  35   39.40    7.00
  -3   3  32   16.40    6.20
  -2   0  18   15.80    3.30
   0   2  28   25.20    5.60
   0   6  39    3.10    5.90
   0   7  41    6.50    5.70
   1   0  15    1.30    2.70
   1   3  31   18.30    5.90
   1   4  34    4.00    5.70
   1   6  39    6.50    7.20
   2   0  12   48.10    3.30
   3   1  20   43.60    4.40
   4   1  18   -2.00    3.50
   5   3  27   -3.70    5.10
   5   8  40    0.90    6.30
   6   2  20    2.20    4.20
   6   3  25   58.89    5.70
   6   4  29   18.40    5.20
   6   6  35    3.50    5.80
   6   8  39    1.30    7.10
   7   5  31    3.00    5.60
   8   2   9  100.69    4.70
   9   3   0  487.05    5.30
  10   4  19    6.90    5.30
  10   5  24    2.70    5.60
  11   4   4    6.50    2.60
  11   4  12   19.20    3.80
  11   5  21   11.20    5.30
  11   6  25    6.10    6.00
  12   5  15    3.30    4.40
  12   6  22    6.30    5.30
  12   7  26   22.40    6.40
  12   8  29   10.70    6.00
  13   6  17   40.10    5.80
  13   8  26   -0.40    6.10
  13   9  29   -1.00    5.80
  14   7  17    2.20    5.70
  14   8  22    3.30    5.70
  14   9  26   21.40    6.10
  15   8  16   -1.10    5.40
  15  10  25    4.70    5.90
 -10   4  31    3.10    5.60
  -9   1  19   27.50    4.10
  -9   3  29    9.60    5.60
  -9   5  35   14.50    5.90
  -8   1  21   43.70    5.10
  -8   2  26    4.40    4.60
  -8   3  30   10.70    5.50
  -8   4  33   10.90    5.40
  -8   5  36    0.40    6.00
  -7   0  14   21.80    2.50
  -7   2  27   -4.40    4.70
  -7   3  31   14.00    5.40
  -6   0  16   44.80    3.50
  -6   2  28   23.90    5.60
  -6   5  37   12.80    6.50
  -5   1  24    2.10    4.30
  -5   3  32   27.80    6.40
  -4   0  18   -6.90    3.10
  -3   2  29   -1.50    5.00
  -1   0  18   22.60    3.40
   0   0  17   -0.40    2.50
   0   1  24    0.90    4.10
   0   3  32   71.09    7.40
   1   0  16  130.59    5.50
   2   0   4 2130.39   10.50
   2   0  13    1.60    2.40
   2   1  22   29.70    4.60
   2   2  27   39.80    5.50
   3   1  21   69.59    6.10
   3   6  38   -1.40    5.50
   3   7  40    0.80    5.20
   4   1  19   74.49    5.40
   4   2  25    8.70    5.50
   4   4  32    0.70    5.10
   5   1  16  125.09    5.70
   5   2  23    6.10    4.40
   5   4  31    3.10    5.80
   6   2  21  124.59    7.10
   6   3  26   -2.30    5.50
   6   5  33    9.10    5.90
   7   2  18   47.50    5.20
   7   4  28    5.70    5.50
   8   2   6   11.20    2.50
   8   2   7   37.00    2.90
   8   2  10    5.50    2.80
   8   2  11   44.20    3.60
   8   8  37    0.60    5.60
   9   3  17   23.40    4.90
   9   4  23   11.20    4.50
  10   4  20   13.20    5.10
  10   5  25    2.80    6.00
  11   4   3   11.10    2.70
  11   4  14    0.10    4.20
  11   6  26    2.00    6.00
  11   8  32    2.50    6.80
  11   9  34    1.50    6.20
  12   5  16   61.19    5.70
  12   5  17    2.80    5.10
  12   9  32    3.80    7.10
  13   6  18   -0.40    5.20
  13   7  23   22.40    6.50
  14   7  18   26.40    5.80
  14   8  23    2.50    5.50
  14  10  29   12.90    6.60
  15   8  17   13.30    6.00
  15  10  26   -0.50    5.30
  -9   6  38    2.70    5.90
  -7   1  23    0.60    4.10
  -7   5  37    7.50    5.90
  -6   0  17   -2.40    2.80
  -6   1  24   10.40    4.70
  -5   0  18  751.92   11.20
  -5   2  29   27.00    5.90
  -4   0  19    3.00    3.20
  -4   1  25   77.59    6.50
  -4   5  38    2.90    5.30
  -3   3  33    6.10    5.70
  -2   0  19    0.30    2.70
  -1   0  19    2.70    3.50
  -1   1  25  522.15   12.00
   0   0  18  336.87    8.10
   0   1  25    5.40    4.80
   0   2  29   -2.20    4.60
   0   6  40    9.10    6.40
   1   0  17   -2.00    3.30
   1   1  24   -0.40    5.30
   1   3  32    2.70    5.10
   1   4  35   17.80    6.20
   2   0  14   71.09    3.90
   2   0  15    0.90    2.70
   2   1  23   -1.50    4.50
   2   2  28    4.80    5.40
   2   5  37    0.20    6.10
   3   2  27    0.30    5.10
   4   1  20   20.80    4.80
   4   4  33    0.00    5.80
   5   3  28   13.70    5.40
   5   7  39    2.10    5.30
   6   1  11  668.93   10.10
   6   4  30   -7.60    5.10
   6   7  38   -1.80    5.30
   8   2   5   63.99    3.20
   8   2  12   17.20    2.90
   8   2  13   49.00    4.40
   9   3  18    5.10    4.70
   9   4  24    8.60    5.30
  10   4  21   40.10    6.10
  10   7  32   14.60    6.40
  11   4  15   49.10    5.30
  11   5  22    3.00    4.50
  11   7  30   12.20    6.20
  12   6  23    1.70    5.40
  12   7  27   -0.90    5.70
  12   8  30    8.00    6.20
  12   9  33   -5.50    6.90
  13   6  19   17.20    5.70
  13   8  27    8.60    6.20
  13   9  30   -2.70    5.90
  14   8  24   -0.30    6.00
  14   9  27    2.00    5.70
  15   8  18    9.60    5.40
  15   9  23    4.50    6.00
 -11   2  22   36.70    5.00
 -10   1  17    4.80    3.20
 -10   2  24  131.99    7.50
 -10   4  32    0.60    5.80
  -9   1  20   -0.30    3.70
  -9   2  26   51.29    6.20
  -9   3  30   -3.90    5.70
  -9   4  33   -1.10    5.90
  -9   5  36    4.10    5.90
  -8   1  22    2.30    4.50
  -8   2  27   -4.70    4.80
  -8   3  31   19.30    6.00
  -8   4  34    0.90    6.00
  -7   0  15   -0.90    2.50
  -7   2  28   -0.90    4.70
  -7   3  32    6.20    5.40
  -6   2  29    4.00    5.50
  -6   5  38   -2.10    6.20
  -5   0  19   -0.60    3.10
  -5   1  25    5.90    4.60
  -5   3  33   14.10    6.90
  -4   1  26    3.80    4.70
  -4   6  41   -0.40    6.40
  -3   1  26   -1.70    5.20
  -2   0  20  232.08    7.30
  -1   0  20   49.80    4.60
  -1   1  26    7.00    5.10
   0   0  19   -6.70    3.80
   0   3  33    2.60    5.00
   1   0  18   17.40    3.50
   1   2  29   -0.30    4.70
   2   0  16   -0.10    3.00
   3   0   8  583.74    7.60
   3   0   9    0.00    1.70
   3   0  11   -0.30    2.50
   3   0  12 1418.26   13.90
   3   1  22   51.19    5.20
   3   6  39   -1.90    5.60
   3   7  41   -4.00    5.80
   4   2  26   -0.40    4.70
   4   3  30    7.20    5.30
   5   1  18  103.59    5.90
   5   4  32   13.40    5.60
   6   1  12   73.09    4.00
   6   1  13  407.16    8.60
   6   2  22   22.20    4.60
   6   3  27   32.00    5.30
   7   2  19    4.10    3.60
   7   4  29    5.60    4.80
   8   2   4  417.16    6.30
   8   2  15   18.80    3.90
   8   5  31    9.70    6.00
   8   7  36    8.50    7.30
   8   8  38   -5.90    5.90
   9   3  19   33.80    5.30
  10   3   7   63.59    4.00
  10   3   8  173.18    5.50
  10   3   9   58.99    3.90
  10   3  10   16.60    3.10
  10   3  11  113.59    5.30
  10   3  12  145.89    5.90
  10   4  22   -4.90    5.40
  10   5  26   11.70    5.40
  10   6  30   -0.60    6.10
  10   7  33   10.40    6.30
  11   4   2   38.50    2.80
  11   4  16    3.30    4.20
  11   4  17    4.90    4.50
  11   5  23   -4.70    5.50
  11   8  33   -2.60    6.80
  12   5   0   -2.10    2.10
  12   5  19   -0.40    5.00
  12   6  24   -1.00    5.90
  12   8  31    0.90    6.40
  13   6  20    5.50    5.50
  13   8  28   -1.40    6.40
  13   9  31    3.30    6.80
  14   7  20    6.40    5.00
  14   9  28    3.80    5.80
  15   8  19    9.10    5.80
  15   9  24   21.30    6.20
  15  10  27    5.20    5.70
 -11   1  11   13.50    2.00
 -10   3  29    1.90    5.60
  -8   0   9   -0.70    1.60
  -7   0  16   27.10    3.40
  -7   1  24   -0.30    4.30
  -7   5  38    3.80    5.60
  -7   6  40   -2.40    5.80
  -6   0  18   81.69    4.60
  -6   1  25   83.19    6.60
  -5   1  26   21.20    5.00
  -5   2  30   39.00    6.60
  -5   5  39   -0.10    6.00
  -4   0  20   16.40    3.90
  -4   5  39   -1.40    5.90
  -3   3  34   19.10    6.50
  -2   0  21   -1.40    3.60
  -2   4  37    4.60    6.20
   0   0  20 1069.79   14.80
   0   1  26   18.40    5.50
   0   2  30    3.00    4.90
   1   0  19   -1.10    3.60
   1   1  25  532.35   12.50
   1   3  33    0.80    5.00
   1   4  36   -0.30    5.80
   2   0  17   -1.90    3.40
   2   1  24   -3.10    4.20
   2   2  29    4.30    5.50
   2   5  38    4.20    6.50
   3   0   7   -1.20    1.40
   3   0  13    1.20    2.10
   3   1  23  145.79    7.60
   3   2  28    0.60    5.20
   3   3  32   22.00    6.20
   4   1  21   64.89    5.40
   4   2  27   11.20    5.70
   4   3  31   34.70    6.40
   5   2  25    1.20    4.40
   5   7  40    6.30    5.50
   6   1  14    2.30    2.90
   6   1  15   13.60    3.50
   6   2  23  128.79    7.10
   6   7  39   -8.60    5.90
   7   2  20   -1.10    3.60
   7   3  26    3.60    5.60
   7   4  30   35.60    7.30
   7   6  36    9.40    7.10
   7   7  38   -4.40    6.60
   8   2  16   -3.60    3.60
   8   4  28   36.70    6.20
   8   6  34   -1.40    5.50
   9   3  20   42.40    5.80
  10   3   6    1.40    2.50
  10   3  13  109.59    5.60
  10   3  14   -0.40    3.70
  10   5  27   -6.20    5.70
  10   8  36   -8.00    6.60
  11   4  18   39.90    5.60
  11   5  24   11.20    6.20
  11   7  31    3.30    6.20
  11   8  34    1.40    6.90
  12   5  20   29.40    5.60
  12   6  25    1.00    6.00
  13   6  21   27.30    6.40
  13   7  25   14.20    6.30
  13   8  29   14.20    6.40
  14   6   9   -6.30    3.90
  14   6  10    4.20    4.30
  14   6  11   -8.90    4.60
  14   6  12   -1.30    4.70
  14   7  21    8.00    5.20
  15   8  20    3.40    6.00
  15   9  25   -1.10    5.90
 -11   1  12   17.20    2.20
 -10   2  25    9.80    5.20
 -10   4  33   17.40    6.00
  -9   1  21  111.49    6.20
  -9   2  27   -6.10    5.60
  -9   3  31    0.80    5.90
  -9   4  34   -5.60    6.10
  -8   1  23   37.00    5.30
  -8   3  32    0.80    5.00
  -8   4  35    0.90    5.70
  -7   0  17   -6.10    3.10
  -7   2  29    3.20    4.80
  -7   3  33   -1.90    6.10
  -7   4  36   27.90    6.80
  -6   5  39    8.60    5.80
  -5   0  20    8.70    3.50
  -4   0  21    0.70    3.50
  -4   1  27   30.80    5.90
  -4   4  37    2.10    6.50
  -3   1  27   18.30    5.50
  -3   2  31    2.50    4.80
  -1   0  21    0.50    3.30
  -1   1  27   14.30    5.40
  -1   2  31   45.70    6.00
   0   2  31    4.40    5.40
   0   3  34   13.90    5.20
   0   4  37   -1.00    5.80
   1   1  26    3.90    5.50
   1   3  34    8.50    5.80
   2   0  18   16.60    3.80
   2   1  25   16.50    5.40
   2   4  36   -7.90    6.00
   3   0   6  103.79    3.10
   3   0  14  109.59    4.60
   3   0  15   -0.70    3.10
   3   1  24    6.10    5.00
   3   6  40   -1.30    5.70
   4   1  22   14.60    5.00
   5   1  20   25.60    4.70
   5   2  26   64.89    7.10
   6   2  24   -5.10    5.30
   6   5  35   16.80    6.30
   6   7  40   -4.10    7.10
   7   2  21    3.50    4.10
   7   3  27   21.20    5.70
   8   2   3    9.10    2.20
   8   7  37    7.00    6.10
  10   3   5   31.60    2.80
  10   3  15   13.70    4.30
  10   3  16   18.80    4.60
  10   4  23   28.60    6.20
  10   6  31    4.50    6.10
  10   7  34    3.90    7.00
  11   4  19   -5.30    5.20
  11   5  25   -0.30    5.40
  11   6  29    6.20    6.10
  11   7  32    9.60    6.20
  12   5  21    7.80    5.30
  12   6  26   -1.70    5.70
  12   7  29    1.10    5.60
  12   8  32   -2.70    6.80
  13   5   9   13.70    3.80
  13   5  11   -1.90    4.40
  13   5  12   -1.90    4.70
  13   7  26    4.60    5.90
  13   9  32   14.20    7.00
  14   6  13   27.40    5.60
  14   6  14    9.70    5.50
  14   7  22   16.10    6.40
  14   8  26   -0.40    6.10
  14   9  29  -10.10    6.30
  15   8  21    3.50    6.00
 -11   1  13  177.68    4.30
 -10   3  30   -2.20    5.50
  -9   5  37   -1.10    5.80
  -8   5  38   -5.30    5.80
  -7   1  25   21.80    5.00
  -7   5  39   -2.30    6.30
  -6   1  26    5.70    5.20
  -5   0  21   -4.90    3.50
  -5   1  27    4.80    5.00
  -5   2  31   -2.10    5.50
  -3   1  28   45.10    6.10
  -3   2  32   31.90    6.80
  -3   3  35    8.40    6.30
  -3   5  40    5.00    5.60
  -2   0  22    1.80    3.80
  -2   3  35    2.20    6.20
  -2   4  38   25.40    7.00
  -1   0  22   22.00    4.60
   0   0  21    0.90    4.00
   0   1  27   -2.80    4.50
   0   3  35   -8.50    5.80
   1   0  20   50.29    4.50
   1   4  37   -0.20    5.20
   2   0  19    0.30    3.70
   2   1  26   10.00    5.10
   2   5  39    9.30    5.80
   3   0   5   -0.20    1.50
   3   0  16   98.19    4.80
   3   2  29    1.00    4.90
   3   3  33    1.40    6.20
   4   1  23   30.00    5.80
   4   3  32   20.60    6.30
   5   3  31    5.90    5.70
   5   5  37   -0.90    6.40
   6   2  25   12.20    5.20
   6   6  38   12.40    6.50
   7   2  22   90.89    6.80
   7   4  31    4.10    5.30
   7   6  37   -1.00    7.00
   7   7  39   12.30    6.30
   8   4  29   -0.40    4.80
   8   7  38    2.50    7.40
   9   3  22    8.40    5.40
  10   3   4    1.10    2.50
  10   4  24   93.09    7.60
  10   6  32    4.40    6.50
  11   4   1    1.00    2.00
  11   4  20   17.00    5.50
  11   8  35    8.50    7.60
  12   5  22    5.60    5.60
  12   7  30   24.60    6.80
  12   8  33   -5.90    6.70
  13   5   7   -3.10    3.40
  13   5   8    4.90    3.40
  13   5  13   11.20    5.00
  13   5  14    4.10    5.20
  13   6  22    2.40    5.50
  13   7  27    4.30    5.80
  13   8  30    2.90    6.10
  14   6  15   25.50    5.60
  14   8  27    0.30    5.70
  14   9  30   22.10    7.00
  15   7  15    8.20    5.70
  15   8  22    6.80    6.00
  15   9  26    6.30    5.40
 -11   1  14   74.79    3.40
 -10   2  26    9.20    5.30
  -9   2  28    4.50    5.40
  -9   4  35    7.20    5.90
  -8   0  15   -0.30    1.80
  -8   1  24    0.50    4.40
  -8   2  29   19.70    5.50
  -8   3  33   13.90    5.40
  -8   4  36    4.00    5.20
  -7   0  18  310.97    7.60
  -7   3  34   20.00    6.60
  -6   0  20    5.20    3.20
  -6   2  31    0.30    5.60
  -6   5  40    2.90    5.80
  -5   4  38    6.40    5.80
  -4   0  22   23.70    4.20
  -4   1  28   -5.50    5.40
  -4   2  32    3.90    5.50
  -4   4  38   39.90    7.10
  -2   0  23   -3.80    5.10
  -1   0  23    0.30    4.40
  -1   1  28   -1.00    4.50
  -1   2  32    4.20    5.00
   0   0  22  418.46   10.20
   0   1  28   24.20    6.10
   0   2  32    5.40    5.90
   0   4  38   14.50    6.90
   1   0  21   -3.70    3.30
   1   1  27   13.90    4.90
   1   3  35    3.10    5.70
   2   0  20  237.48    8.00
   2   2  31  101.99    8.30
   2   3  34    8.00    4.90
   2   4  37   -2.90    5.20
   3   0  17    3.50    2.70
   3   1  25   66.39    6.10
   3   5  39    1.30    6.60
   4   0  10    0.30    2.40
   4   0  11    0.00    2.60
   4   0  12  257.47    6.50
   4   1  24   -1.10    4.90
   4   5  38    2.10    5.70
   5   1  21   13.20    4.10
   5   2  27    1.80    4.70
   6   1  18   -0.90    3.20
   6   5  36    3.50    5.30
   7   3  28   16.80    6.00
   7   4  32   34.00    6.70
   8   3  26    4.70    5.10
   8   4  30   15.70    5.90
   9   3  23   78.09    6.90
  10   3  18    4.10    4.90
  10   5  29   -2.40    5.80
  10   7  35    3.80    7.00
  11   4  21   29.60    6.20
  11   5  26    9.10    5.10
  11   6  30   -3.50    6.10
  11   7  33    3.60    7.10
  12   4  10    4.20    3.90
  12   4  11   23.50    4.60
  12   6  27   -4.10    6.00
  13   5  15    0.50    5.00
  13   5  16   19.80    5.30
  13   6  23    1.70    5.40
  13   8  31   11.50    7.50
  15   7  16    3.10    5.20
  15   7  17    1.60    5.40
  15   8  23   10.60    5.90
  15   9  27   -6.00    6.10
 -10   1  20   10.40    3.20
 -10   3  31   15.90    5.90
  -9   1  23   14.10    5.00
  -9   3  32   -2.50    5.50
  -8   0  16   21.50    3.00
  -8   1  25   69.79    6.10
  -8   5  39    4.00    5.90
  -7   0  19    0.20    2.80
  -7   1  26   14.60    5.00
  -7   2  31    3.20    6.00
  -7   4  37   -0.20    5.60
  -6   0  21    3.40    3.30
  -6   3  35   17.10    6.50
  -6   4  38   -6.30    5.60
  -5   1  28    6.20    5.50
  -4   0  23   -1.70    4.70
  -3   1  29  172.98    9.00
  -3   3  36    3.00    6.40
  -3   5  41    4.00    6.10
  -2   3  36    9.90    5.70
  -1   1  29   99.59    8.00
   0   0  23    2.20    5.50
   0   3  36    6.00    5.90
   1   0  22    8.20    4.90
   1   2  32    1.50    5.10
   1   4  38   13.40    5.20
   2   0  21    0.10    4.00
   2   1  27    8.40    4.40
   2   5  40   -1.30    6.10
   3   0  18   31.30    3.90
   3   0  19    1.10    3.70
   3   1  26    1.60    5.10
   3   3  34   22.70    5.90
   4   0   8   58.79    3.10
   4   0   9   -0.50    1.60
   4   0  13    1.50    2.20
   4   0  14  347.57    7.70
   4   0  15    1.10    3.40
   4   3  33   11.60    5.60
   4   4  36   -2.10    5.60
   5   2  28    6.10    5.50
   5   3  32   30.20    6.80
   5   4  35   -0.50    5.30
   5   6  40   -9.10    5.60
   6   4  34    1.00    6.20
   6   6  39    5.10    6.00
   7   3  29    1.30    5.60
   7   6  38    4.20    6.70
   8   4  31   -0.40    5.80
   8   5  34    0.80    5.80
   8   7  39   -0.40    7.30
   9   2   9   48.70    3.80
   9   2  10   20.40    3.10
   9   2  11   68.49    4.30
   9   2  12  127.19    5.60
   9   2  13    5.50    3.40
   9   2  14   23.00    4.10
  10   3  19    4.30    4.60
  10   4  26    3.10    5.70
  10   5  30    2.60    6.00
  10   6  33   21.70    6.60
  10   7  36    5.60    7.00
  11   4  22    5.30    5.50
  11   5  27    0.10    5.70
  11   6  31    7.20    6.50
  11   7  34    8.20    7.00
  12   4   8   86.79    5.20
  12   4   9   -0.50    3.30
  12   4  13    6.30    4.30
  12   4  14  124.19    6.40
  12   4  15    0.60    4.60
  12   6  28   -1.90    6.10
  12   7  31   -1.60    5.60
  12   8  34    4.60    6.70
  13   5   5    9.10    3.10
  13   5  17    6.80    5.10
  13   5  18   54.19    6.30
  13   6  24   -4.10    5.40
  13   7  28    4.70    6.20
  14   6  18    3.50    5.70
  14   8  28    4.70    5.80
  15   7  18    3.10    5.60
  15   8  24    3.00    5.50
  15   9  28    3.20    6.00
 -10   1  21   20.30    4.40
 -10   2  27   12.80    5.00
  -9   2  29   -2.00    5.50
  -8   0  17    6.90    3.00
  -8   2  30    0.40    5.30
  -8   3  34    1.90    5.30
  -7   0  20    8.80    3.70
  -7   1  27   27.50    5.80
  -7   3  35    6.30    6.20
  -7   5  40    2.00    5.70
  -6   0  22   10.10    4.20
  -6   1  28   -6.40    4.80
  -6   2  32    6.30    5.60
  -6   5  41    2.90    6.10
  -5   0  23    3.80    4.30
  -5   3  36    3.30    6.30
  -5   4  39   -6.70    6.00
  -5   5  41   -1.90    5.60
  -4   0  24  161.88    7.50
  -4   1  29    3.80    5.30
  -4   2  33   -2.30    5.70
  -4   4  39   17.40    6.70
  -3   0  24   30.00    5.30
  -2   5  42    1.60    6.80
  -1   0  24    8.60    4.50
   0   0  24  553.94   12.50
   0   1  29    2.20    4.80
   0   2  33   -1.80    5.00
   0   4  39   -0.10    5.70
   1   0  23    1.00    4.80
   1   2  33    2.70    5.90
   1   3  36    6.20    6.10
   1   4  39    0.30    7.40
   1   5  41    6.90    5.90
   2   1  28    7.10    5.30
   2   2  32   -6.00    5.90
   2   4  38   31.70    6.10
   3   0   4   28.70    1.80
   3   0  20    0.40    4.00
   3   1  27   15.90    5.90
   3   3  35    8.50    6.20
   4   0  16   37.50    4.10
   4   2  30    1.50    5.30
   4   3  34   -9.80    6.00
   4   4  37    7.40    6.40
   5   1  23    4.60    4.20
   5   2  29   25.40    6.20
   5   4  36   25.00    6.70
   5   6  41   -3.80    6.20
   6   1   3  505.35    5.90
   6   1  20    3.00    3.80
   6   3  31   30.30    5.70
   6   6  40    1.90    6.90
   7   1   9   20.00    3.10
   7   1  16    2.50    3.70
   7   2  25   14.80    5.70
   7   4  33   -2.20    5.20
   8   3  27   30.50    5.60
   9   2  15    2.00    3.70
   9   2  16   84.09    5.60
  10   3  20   -0.20    4.20
  11   4  23   -0.70    6.00
  11   5  28   32.10    7.10
  12   4   7   48.60    4.30
  12   4  16   35.60    5.40
  12   4  17    3.50    4.70
  12   6  29    9.70    6.10
  12   7  32    8.40    7.10
  13   5  19   89.49    7.00
  13   6  25    0.10    5.90
  13   7  29   -1.70    5.90
  13   8  32   -0.50    6.80
  14   6  19    1.80    4.70
  14   6  20   26.80    6.40
  14   7  25    1.30    5.60
  14   8  29    3.90    6.40
  15   7  20   12.60    6.00
 -10   3  32   11.80    6.20
  -9   1  24    0.80    5.10
  -9   3  33   20.10    5.70
  -8   0  18  225.18    6.80
  -8   1  26    0.40    4.60
  -8   2  31   -3.30    5.60
  -8   5  40    0.30    5.50
  -7   4  38   -2.00    5.70
  -6   3  36   -4.30    6.10
  -5   1  29   -4.40    5.20
  -4   1  30   16.60    5.50
  -4   2  34    6.00    5.90
  -4   3  37   24.80    6.70
  -3   0  25    2.60    4.80
  -3   1  30    3.00    5.30
  -3   2  34   11.30    6.60
  -3   3  37    9.10    6.10
  -3   4  40   -2.30    6.80
  -3   5  42   -4.20    6.10
  -2  -1  12   44.50    3.10
  -2  -1  13  183.38    5.20
  -1   0  25    1.60    5.20
  -1   1  30   -0.90    5.30
  -1   5  42   -3.00    5.90
   0   1  30    6.30    5.50
   0   2  34    2.80    5.90
   0   3  37   -4.30    5.80
   1   0  24    4.30    4.80
   2   0  22   -0.10    3.80
   2   5  41   -7.20    6.30
   3   0  21   -2.10    4.50
   3   2  32   31.00    6.60
   4   0   7   -0.20    1.60
   4   2  31   44.00    7.00
   5   1  24    3.20    4.40
   5   3  33   16.30    6.00
   6   1  21   22.40    4.60
   6   4  35   11.50    5.60
   7   1   7   30.80    3.00
   7   1  17   17.10    4.10
   7   3  30   26.30    5.80
   7   4  34   -8.00    5.80
   7   6  39    0.70    5.70
   8   4  32   10.40    6.10
   9   2   7    7.70    2.40
   9   2  17   17.30    4.60
  10   3  22   21.20    5.50
  10   4  27    6.50    5.30
  10   5  31    8.70    5.40
  10   7  37   11.10    7.70
  11   3  11  216.58    7.00
  11   3  12   55.19    4.90
  11   3  13    2.60    4.20
  11   4  24    5.60    6.00
  11   5  29   -3.00    6.00
  11   6  32   -6.30    6.30
  11   7  35   -2.90    6.80
  12   4  18   13.80    5.20
  12   5  25   -0.60    5.50
  12   7  33    3.20    6.50
  13   5  20    7.10    5.20
  13   6  26    7.40    6.20
  13   7  30   -5.40    6.00
  14   6  21   -3.50    5.20
  14   7  26   29.20    6.30
  14   8  30   -3.40    6.10
  15   7  21   29.10    7.00
  15   8  26   14.40    5.80
 -10   1  22   24.90    4.70
  -9   2  30   20.10    6.10
  -9   4  37   12.00    6.10
  -8   3  35    2.30    6.00
  -8   4  38   11.60    6.40
  -7   1  28    6.40    5.00
  -7   3  36    2.40    5.90
  -6   0  23   -0.20    4.20
  -5   0  24    0.20    4.10
  -5   2  34   -2.00    5.70
  -5   3  37   -5.50    5.70
  -5   4  40    7.10    6.40
  -4   0  25   -1.70    4.60
  -3  -1  12  122.49    4.30
  -3   1  31    7.40    5.60
  -2  -1  10  170.78    4.40
  -2  -1  11  752.22    8.80
  -2  -1  14  107.59    4.30
  -2  -1  15   53.29    4.00
  -2   3  38    1.00    6.20
  -1  -1  12   16.10    2.20
  -1  -1  13  135.49    4.50
  -1  -1  15  131.89    5.40
  -1   1  31    6.90    5.60
   0   0  25    5.60    4.60
   1   2  34    8.60    6.00
   1   3  37   26.40    6.00
   1   5  42   -4.80    5.90
   2   0  23    6.20    4.10
   2   1  29    3.00    4.90
   2   2  33    4.70    4.80
   2   5  42    6.20    7.00
   3   0  22  164.18    7.70
   3   1  28   41.20    5.90
   3   3  36    5.20    6.60
   3   4  39    6.90    7.10
   3   5  41   -1.90    6.30
   4   0   6 1405.36   10.90
   4   0  19   -2.40    3.70
   4   1  27   26.40    5.70
   4   3  35   14.10    6.60
   4   4  38   40.00    8.00
   5   1  25    2.80    5.00
   5   2  30   39.20    6.10
   5   3  34    6.30    6.60
   7   1  19    2.50    4.40
   7   2  26  147.59    7.90
   7   3  31   15.80    6.50
   7   6  40   -2.20    6.60
   8   3  29    7.50    6.30
   8   4  33    6.00    6.00
   8   5  36    6.60    6.90
   9   2   6   57.29    3.60
  10   4  28   -4.50    5.70
  10   5  32    5.20    6.90
  10   6  35    2.70    6.90
  11   3   9   92.99    5.20
  11   3  10   66.79    4.50
  11   3  14   26.50    4.40
  11   3  15   14.90    4.70
  11   4  25   24.40    6.20
  11   6  33   -1.10    6.90
  11   7  36    6.90    6.70
  12   4  19    4.90    4.90
  12   4  20   -0.70    4.90
  12   5  26    0.40    5.80
  12   6  30    6.80    6.20
  13   5  21    8.80    5.40
  14   6  22   -1.70    5.50
  14   7  27   -2.70    5.90
  15   7  22   -0.70    5.70
  15   8  27   10.20    5.80
  16   9  26   10.40    6.20
 -10   1  23   10.20    4.80
  -9   1  25   77.49    6.60
  -9   3  34    1.30    6.10
  -8   0  19   -0.30    3.30
  -8   1  27   70.59    6.30
  -8   2  32   -1.90    5.60
  -7   0  22   95.69    5.60
  -7   2  33    7.20    5.30
  -7   4  39   -2.90    5.90
  -6   0  24   51.99    5.40
  -6   2  34    0.50    6.80
  -6   3  37    8.50    6.80
  -5   0  25    1.50    4.70
  -4  -1  14    2.60    2.60
  -4   0  26   54.99    6.30
  -4   1  31   78.89    7.70
  -4   2  35    9.40    6.20
  -3  -1  10   -0.20    1.70
  -3   0  26   28.40    4.90
  -3   2  35   -3.50    6.20
  -3   3  38    6.20    5.80
  -3   4  41    1.10    6.60
  -2  -1   9  287.47    5.20
  -2  -1  16   59.19    4.00
  -2   2  35    3.60    5.10
  -1  -1  10  347.67    5.90
  -1  -1  16    0.90    2.30
  -1  -1  17   19.30    3.30
  -1   0  26    8.30    4.30
   0  -1  11    0.20    2.20
   0  -1  12    5.40    2.00
   0  -1  13   -2.70    2.40
   0  -1  14    8.60    2.50
   0  -1  15   -1.00    3.10
   0   0  26   38.90    5.60
   0   1  31   -1.70    5.50
   0   2  35    3.80    6.10
   0   3  38   -6.40    6.70
   1   0  25   -4.20    4.30
   1   3  38   -9.00    6.10
   2   0  24  341.77    9.90
   2   1  30    2.70    6.30
   2   2  34   -2.50    5.60
   3   0  23   -6.90    4.80
   3   1  29  163.48    9.60
   3   2  33    4.00    5.20
   3   5  42    0.00    7.10
   4   0  20   13.30    3.70
   4   2  32    2.40    5.00
   4   5  41   -6.60    6.90
   5   0  10  649.93    9.40
   5   0  11   -0.50    2.70
   5   0  12  971.60   12.00
   5   0  13   -0.10    2.70
   5   0  14   31.40    3.30
   5   0  15   -1.50    3.40
   5   0  16  129.59    5.90
   5   1  26   24.20    6.00
   5   2  31   -5.60    5.90
   5   5  40   -5.60    5.70
   6   2  29   -1.70    4.80
   6   5  39    2.00    5.50
   7   1   6   13.50    2.40
   7   1  20   57.99    6.10
   7   2  27    2.50    5.50
   7   5  38   -2.00    7.40
   8   2  24   69.19    6.50
   8   6  39   -9.80    7.40
   9   2  20   -0.30    4.50
  10   3   2  117.99    3.80
  10   3  24   24.80    5.90
  10   4  29    5.40    6.70
  10   5  33   11.40    6.70
  10   6  36    1.80    7.70
  11   3   8   10.00    3.40
  11   3  17   47.30    5.50
  11   4   0    0.10    1.70
  11   5  30    0.50    6.20
  12   4   5   18.00    3.40
  12   4  21   57.19    6.90
  12   5  27    4.60    6.10
  12   6  31   -5.10    6.70
  12   7  34    0.40    6.60
  13   6  28    0.50    6.00
  13   7  31    0.30    5.30
  14   6  23   16.90    6.40
  14   7  28   -2.20    5.90
  14   8  31   -6.00    6.50
  15   7  23    0.00    5.60
  15   8  28   -0.80    6.30
 -11   1  19   48.90    4.20
 -10   2  29   12.70    5.40
  -9   1  26    2.90    4.90
  -9   2  31   -3.70    5.90
  -9   4  38    6.50    6.20
  -8   0  20    2.40    3.40
  -8   1  28    1.80    5.00
  -8   3  36    2.70    5.40
  -8   4  39    0.40    6.00
  -7   0  23   -3.60    4.40
  -7   1  29   10.90    5.40
  -6   1  30    5.00    4.90
  -5   0  26   55.49    6.00
  -5   1  31    3.10    5.90
  -5   2  35    4.90    6.10
  -5   3  38   31.20    6.60
  -4  -1  15   11.50    3.00
  -4  -1  16   15.40    2.90
  -3  -1   9  504.35    6.40
  -3   0  27   -8.20    5.10
  -3   1  32    9.30    6.20
  -3   3  39    1.60    6.00
  -2  -1  18    5.10    2.50
  -2  -1  19   12.40    3.70
  -2   2  36   25.90    7.00
  -2   3  39   -3.40    6.20
  -1  -1   9  162.88    4.00
  -1  -1  18   53.09    4.40
  -1   0  27    1.30    4.80
   0  -1  10   18.30    2.20
   0  -1  16  126.49    5.10
   0  -1  17    1.00    3.30
   0   0  27    4.90    5.40
   0   1  32   -3.10    5.80
   1  -1  13  133.59    5.10
   1  -1  14   49.00    4.00
   1   0  26    6.40    5.40
   1   1  31    9.50    5.00
   1   2  35    5.90    5.00
   2   0  25    8.40    5.10
   2   3  38    4.80    6.10
   3   0  24   22.40    5.60
   3   3  37    9.50    6.00
   3   4  40   -3.10    7.00
   4   0  21    0.10    3.90
   4   1  28   -5.80    4.70
   4   2  33   -1.10    6.00
   4   3  36   11.40    5.60
   5   0   9    0.80    2.30
   5   0  17   -4.80    3.10
   5   0  18  738.63   12.60
   5   1  27   -0.50    5.30
   5   4  38    2.70    5.80
   5   5  41   -5.30    6.90
   6   1  24   11.30    4.70
   6   2  30   16.30    5.70
   6   3  34    3.10    6.60
   6   5  40   -7.50    6.70
   7   1  21  182.18    8.00
   7   2  28    4.70    5.40
   7   3  32    1.10    5.20
   7   4  36   17.20    6.60
   8   4  34    3.90    5.90
   9   2   5   -0.50    2.40
   9   2  21    0.20    4.00
   9   6  38    0.40    7.60
  10   3  25   -3.90    5.70
  11   3   7   21.60    3.60
  11   3  20   19.90    5.40
  11   4  27    1.60    5.80
  11   5  31   -7.20    6.70
  11   6  34    7.30    5.90
  12   4  22   18.60    5.90
  12   6  32    1.30    6.40
  13   5  23    9.40    5.70
  13   5  24   -0.70    5.70
  13   7  32    1.90    6.40
  14   6  24   33.20    6.80
  14   7  29    2.20    6.00
  15   6  14   -0.40    5.10
  15   6  15    1.90    5.40
  15   7  24    5.90    5.60
 -11   1  20   -0.40    3.20
 -10   1  24    5.70    4.50
 -10   2  30   -3.30    5.90
  -9   0  16   29.80    3.10
  -9   3  35    5.00    5.70
  -8   0  21    1.00    3.80
  -7   1  30   10.20    5.80
  -7   2  34    2.30    6.20
  -7   4  40    0.50    5.90
  -6   0  25    2.30    4.30
  -6   1  31   67.89    6.70
  -6   2  35   54.69    7.30
  -6   4  41    9.00    5.90
  -5  -1  14   -2.60    2.60
  -4  -1  17  382.26    8.10
  -4  -1  18   -5.60    3.10
  -4   0  27    1.70    5.00
  -4   1  32    5.00    5.50
  -4   3  39    7.10    6.30
  -3   0  28    0.10    4.80
  -3   2  36   28.90    6.30
  -2  -1   8    2.80    1.60
  -2  -1  20    3.40    3.70
  -2   1  33    0.60    5.70
  -1  -1   8  892.91    8.60
  -1  -1  19   52.49    4.20
  -1  -1  20   32.30    4.40
  -1   0  28    7.50    5.60
   0  -1   9   -0.50    1.50
   0  -1  18    0.90    2.90
   0  -1  19   -4.70    3.50
   0   2  36   23.60    6.00
   0   3  39    2.20    5.90
   1  -1  11    1.40    2.30
   1  -1  12   15.30    2.70
   1  -1  15  121.19    5.10
   1  -1  16    0.10    2.90
   1  -1  17   20.50    3.80
   1   0  27    0.30    5.40
   1   1  32   -0.50    5.80
   1   2  36   -5.60    6.10
   1   3  39    8.90    6.90
   2   0  26   54.29    6.40
   2   1  31    7.30    5.20
   2   2  35    4.20    5.20
   2   4  41    0.80    7.40
   3   0   3   -0.40    1.20
   3   3  38    9.00    6.40
   4   0   5    0.90    1.70
   4   0  22   27.30    4.60
   4   0  23   -7.80    4.80
   4   1  29   -1.00    4.80
   4   4  40    6.10    6.90
   4   5  42   -1.60    6.00
   5   0   8  250.07    5.70
   5   0  19    0.50    3.20
   5   2  32   28.40    6.10
   5   3  36   -4.00    6.10
   6   1  25   78.39    6.40
   6   2  31    7.00    5.90
   7   1   5   15.00    2.40
   7   1  22    4.80    4.50
   7   2  29    6.30    5.70
   7   3  33    3.90    5.90
   7   5  39   -4.00    6.20
   8   1  11  355.86    7.90
   8   1  12    0.60    3.20
   8   1  13  226.58    7.10
   8   1  14   -1.70    3.40
   8   1  15    2.50    3.80
   8   2  26    3.50    4.80
   8   3  31    9.30    5.40
   8   4  35    9.50    5.90
  10   2  12   -0.40    3.40
  10   2  14    5.90    3.60
  10   2  15  143.49    6.50
  10   3  26    0.40    5.80
  10   5  34    7.30    6.80
  11   3  21  104.69    7.70
  11   5  32    6.30    6.20
  11   6  35   17.10    7.10
  12   5  29    3.80    5.90
  13   5  25   22.50    6.30
  13   6  29    4.70    6.10
  13   7  33    4.40    6.80
  14   5  11    0.20    4.60
  14   5  13    3.70    4.70
  14   5  14   12.80    5.00
  14   5  16   50.59    6.40
  14   5  17    0.40    5.50
  14   6  25   16.40    6.40
  14   7  30    7.00    7.00
  15   6  16    6.50    5.30
  15   6  17   17.60    6.20
  15   6  18    3.30    5.80
  15   7  25    6.60    5.80
  15   8  29    6.50    5.90
  -9   0  11    2.00    1.90
  -9   0  17    0.20    2.00
  -9   2  32    9.50    6.20
  -8   0  22   17.90    4.70
  -8   1  29   18.30    5.50
  -8   3  37    1.70    5.60
  -8   4  40   -4.30    5.90
  -7   3  38   15.40    6.10
  -6   0  26   12.60    5.10
  -5  -1  12    4.00    2.30
  -5  -1  13    7.00    2.30
  -5  -1  15    3.00    2.50
  -5  -1  17   80.89    4.60
  -5   0  27    1.90    4.90
  -5   1  32   11.80    5.90
  -5   2  36   34.70    6.80
  -5   3  39   -4.20    6.10
  -4   0  28    5.40    5.80
  -4   4  42    7.00    6.40
  -3  -1   8 1125.69    8.80
  -3   1  33    9.60    6.50
  -3   2  37    2.70    6.60
  -3   3  40    4.20    6.80
  -2  -1  21    3.40    3.70
  -1  -1  21  383.86    9.70
   0  -1  20   35.60    4.60
   0   0  28  259.67    9.90
   0   1  33   -2.40    5.60
   0   2  37   -1.80    5.70
   1  -1  10  343.77    6.20
   1  -1  18   54.49    4.40
   1  -1  19   53.69    4.50
   1   0  28    3.00    5.40
   1   4  42   -6.50    7.40
   2   0  27   -4.90    6.10
   2   1  32    3.40    5.60
   2   2  36   18.90    6.80
   3   0  25    0.50    4.60
   4   0  24  163.98    8.10
   4   1  30    7.70    6.40
   5   0  20   12.50    4.10
   5   0  21    0.50    4.80
   5   1  28    8.00    5.00
   5   2  33    1.90    6.00
   6   1  26    7.40    4.90
   6   3  35   13.10    5.90
   6   5  41    3.40    7.20
   7   1  23   -0.40    4.20
   7   3  34   16.90    6.60
   7   5  40   -0.90    6.90
   8   1  10   48.80    4.00
   8   2  27    0.80    4.70
   8   3  32   -0.90    6.20
   9   5  37   -1.50    6.90
  10   2  10   79.39    4.80
  10   2  11   89.79    4.90
  10   2  16   -2.80    4.30
  10   2  17   27.70    5.40
  10   3  27    3.70    5.90
  10   4  31    5.30    5.50
  10   5  35   -3.50    7.50
  11   3   6   13.90    3.20
  11   3  22    6.00    5.50
  11   4  28    2.80    5.30
  11   6  36    5.70    6.90
  12   4  24   48.20    6.70
  12   6  33    2.00    6.50
  13   4  12    0.70    4.90
  13   4  13   70.79    6.40
  13   4  14   -2.00    4.80
  13   4  15    5.40    4.50
  13   4  16   -3.20    4.90
  13   4  17   14.60    5.40
  13   6  30    4.50    6.00
  14   5  10   -1.20    4.00
  14   5  18    2.60    5.30
  14   5  19   -2.20    5.40
  14   6  26    9.00    6.00
  15   6  19   -3.00    5.70
  15   7  26   -1.60    5.90
 -10   1  25   10.20    4.70
 -10   2  31   -7.60    5.70
  -9   0  19   -0.50    3.30
  -9   1  28   -1.10    5.90
  -9   3  36   -0.60    5.70
  -8   0  23   -4.50    4.70
  -8   2  34   -5.10    5.60
  -7   0  25    2.80    4.40
  -7   1  31   -2.50    5.30
  -7   2  35   -4.30    6.30
  -7   4  41   -1.00    5.90
  -6   0  27   -3.10    4.60
  -6   1  32   16.70    6.20
  -6   2  36   -0.90    6.00
  -6   3  39   -1.70    5.90
  -5  -1  11   26.20    2.30
  -5  -1  18  102.89    4.90
  -5   0  28   -0.60    5.20
  -5   1  33   -1.80    5.70
  -4  -1  20   22.90    3.90
  -4  -1  21   73.09    5.20
  -4   0  29   -1.40    5.30
  -4   2  37    2.10    6.30
  -4   3  40    1.50    6.30
  -3   0  29    5.80    4.80
  -1  -1   7  130.29    3.40
  -1   0  29    1.60    4.60
  -1   4  43    3.10    7.00
   0  -1   8  295.17    5.20
   0  -1  21   -1.40    3.20
   0   0  29    9.70    5.80
   0   1  34   28.70    6.40
   1  -1   9  172.48    4.50
   1  -1  20   29.00    4.60
   1   1  33  100.69    7.70
   1   2  37    5.20    6.10
   1   3  40    2.90    7.00
   2  -1  12   49.70    3.30
   2  -1  13  180.18    5.60
   2  -1  15   47.50    3.60
   2  -1  16   53.29    4.10
   2  -1  17   40.70    4.00
   2  -1  18    3.50    3.80
   2   0  28  223.38    9.70
   2   1  33    6.80    5.80
   2   4  42   13.10    6.30
   3   0  26   22.90    5.30
   3   1  32    2.90    6.30
   3   2  36   25.40    6.80
   3   3  39   -0.20    6.90
   4   0  25   -7.90    5.20
   4   1  31   71.39    7.90
   4   2  35    5.30    6.20
   4   3  38   -1.20    5.70
   4   4  41    2.40    6.80
   5   0   7    0.00    2.00
   5   0  22  111.99    6.90
   5   1  29   -0.60    4.90
   5   3  37    0.10    5.40
   6   0  12   96.79    5.10
   6   0  13   -3.70    3.00
   6   0  14  178.78    5.80
   6   0  15   -2.20    2.90
   6   0  16   33.70    4.50
   6   0  17   -3.90    3.50
   6   3  36   -2.00    6.30
   6   4  39   25.10    7.30
   7   1  24    8.00    4.30
   7   1  25   24.40    5.60
   7   2  30   40.80    6.10
   8   1   9   -0.10    2.60
   8   2  28   45.90    6.80
   8   4  36    2.60    6.00
   9   2   4  212.58    4.80
  10   2   9   10.40    3.20
  10   2  19   14.60    4.90
  10   2  20   24.50    5.80
  10   3  28   -0.60    6.10
  10   4  32    3.80    6.40
  11   3  23   10.40    5.80
  11   4  29   -5.40    5.40
  11   5  33   -5.60    5.40
  12   5  30   11.20    5.50
  12   6  34    4.80    7.50
  13   4  10   -0.10    4.00
  13   4  11   35.40    4.80
  13   4  19    2.80    4.80
  13   5  27    1.30    5.90
  13   6  31    8.30    6.40
  14   5   8   59.39    4.80
  14   5  20    8.90    5.60
  14   5  21   -3.00    5.70
  14   6  27    7.90    6.20
  15   6  20   15.80    5.70
  15   6  21    5.90    5.60
  15   7  27    2.90    6.30
  16   8  27   -1.30    6.40
 -10   1  26    1.50    4.60
  -9   2  33    5.70    5.80
  -9   3  37   -1.70    6.30
  -8   1  30   -2.70    5.40
  -8   3  38    3.50    5.40
  -7   0  26  143.39    7.60
  -7   3  39   -2.30    5.70
  -5  -1  19   40.50    4.10
  -5  -1  20   30.30    4.00
  -5   2  37   -3.60    6.10
  -5   3  40    5.30    6.10
  -4  -1  22   17.40    4.30
  -4   1  34    3.80    5.70
  -3   0  30   13.50    5.90
  -3   2  38    3.80    6.90
  -3   3  41    7.50    7.60
  -2   2  38   -2.50    6.40
  -1   0  30   -0.70    5.30
  -1   3  41    0.90    6.60
   0  -1  22   56.29    5.10
   0  -1  23    5.10    4.50
   0   0  30   40.60    7.20
   0   2  38   -0.30    6.70
   1  -1  22  126.69    7.30
   1   0  29    0.70    4.70
   1   1  34   15.70    6.60
   1   4  43    0.80    5.90
   2  -1  11  737.03    9.60
   2  -1  19   11.00    3.60
   2  -1  20    4.10    4.10
   2   2  37    0.70    5.30
   2   4  43    6.20    7.50
   3   0  27   -3.40    4.60
   4   0   4 2710.93   13.30
   4   0  26   42.20    6.50
   4   3  39    8.20    6.80
   5   0  23   -3.00    4.10
   5   3  38   30.40    7.90
   6   0  11   -3.00    2.90
   6   0  18   65.29    4.90
   6   0  19    2.80    4.20
   6   1  28   -0.80    4.80
   6   2  33   25.20    6.70
   7   1   4  139.79    3.90
   7   2  31   -1.10    5.20
   7   3  35   -1.10    5.40
   8   1   8    5.20    2.40
   8   2  29   17.90    6.10
   8   4  37    9.20    7.30
   9   4  35    1.60    7.10
   9   5  38    8.00    7.30
  10   2  21   83.79    7.10
  10   4  33    8.30    7.00
  11   3   5  181.48    5.40
  11   3  25   38.70    6.30
  11   4  30    0.10    6.40
  11   5  34    8.50    7.00
  12   3  13   23.90    4.70
  12   3  14    3.30    4.70
  12   3  15    3.70    4.40
  12   3  16    6.20    4.60
  12   3  17   -1.00    4.90
  12   4   3  103.59    4.00
  12   4  26   28.50    5.90
  12   4  27    0.40    5.80
  12   5  31    3.30    6.30
  12   6  35    1.80    6.80
  13   4   9   95.09    5.60
  13   4  20    7.60    5.50
  13   4  21   15.40    5.60
  13   5  28    0.60    5.80
  13   6  32    4.50    6.70
  14   5  22   -2.30    5.70
  14   6  28    5.90    5.90
  14   7  32   -2.80    7.00
  15   6  22   -1.60    5.50
  15   6  23    7.20    6.10
  15   7  28    4.10    6.40
  -9   0  21   -2.10    3.80
  -9   1  29   34.60    6.50
  -8   1  31   63.59    7.40
  -8   2  35    9.00    5.90
  -7   1  32    2.50    5.30
  -7   2  36   17.80    6.30
  -6  -1  13  416.66    7.10
  -6  -1  15   14.30    2.80
  -6  -1  16    6.30    2.60
  -6  -1  18    2.00    3.20
  -6   0  28   36.40    5.90
  -6   1  33   16.20    5.90
  -6   2  37    4.50    6.10
  -6   3  40   -0.20    6.00
  -5  -1  21   10.60    3.70
  -5   0  29   -5.10    5.10
  -5   1  34   -0.80    5.70
  -5   2  38    1.30    5.80
  -5   3  41    2.40    6.30
  -4   0  30   10.60    5.80
  -4   2  38    8.70    5.60
  -4   3  41    2.50    6.70
  -3  -1   7  470.05    5.40
  -3  -1  24    2.90    4.40
  -3   1  35    7.20    6.00
  -2   1  35   13.00    5.70
  -2   2  39   17.30    6.90
  -1  -1  24    5.40    5.10
   0  -1   7   -0.40    1.30
   0  -1  24   -3.60    4.70
   0   1  35    6.80    5.70
   1  -1   8  893.81    9.00
   1  -1  23  426.96   11.30
   1   0  30    1.00    5.40
   1   1  35   11.80    6.20
   1   2  38    3.10    5.40
   1   3  41    1.90    6.20
   2  -1  10  171.48    4.80
   2  -1  21   -0.70    4.20
   2   0  29   -2.60    5.00
   2   1  34   -0.10    5.80
   2   2  38    0.90    6.30
   2   3  41    8.40    7.40
   3  -1  13   28.70    3.60
   3  -1  14   91.09    4.40
   3  -1  15   25.40    3.50
   3  -1  16   25.60    3.50
   3  -1  17   27.60    4.30
   3  -1  18   22.00    4.30
   3   0  28   -4.40    4.70
   3   1  33   13.70    5.60
   3   2  37   -0.10    6.30
   3   3  40   -0.50    5.70
   4   0  27   -9.90    5.20
   4   1  32    0.10    5.40
   4   2  36    4.20    5.40
   4   4  42    4.20    6.80
   5   0   6  785.72    8.60
   5   0  24    0.30    4.20
   5   2  35    4.40    6.10
   5   4  41    6.90    6.00
   6   0  10   61.19    3.60
   6   0  20    5.50    3.90
   6   0  21    1.60    4.80
   6   1  29   18.10    6.20
   6   2  34   15.30    6.30
   6   3  37   11.90    6.00
   6   4  40    3.30    5.70
   7   1  27   23.20    6.30
   7   2  32   32.70    7.20
   7   3  36    3.40    6.70
   8   2  30    7.50    6.20
   9   4  36    7.20    7.60
   9   5  39    1.20    7.40
  10   2   8   29.80    3.40
  10   2  22   -5.90    4.70
  10   2  23    1.00    5.70
  10   3  29    3.40    5.10
  11   3  26   10.60    5.90
  11   4  31   13.10    6.50
  11   5  35    5.80    7.10
  12   3  11    1.10    4.20
  12   3  18   -2.80    4.70
  12   3  19   -3.10    5.20
  12   4  28    0.10    5.90
  12   5  32   17.40    6.60
  13   4  22    1.60    5.30
  13   5  29   16.20    6.40
  13   6  33   11.40    6.90
  14   5  23    5.70    5.60
  14   5  24    0.50    5.80
  14   6  29    1.70    6.50
  15   6  24   14.00    5.60
  15   7  29   12.20    6.40
  16   7  23    8.60    6.20
 -10   1  27   22.30    5.50
  -9   0  22   67.49    5.80
  -9   2  34    2.80    5.90
  -9   3  38   -9.60    6.30
  -8   3  39   -1.70    5.90
  -7   0  27   -4.00    4.50
  -7   1  33    4.30    5.50
  -7   3  40   17.40    6.10
  -6  -1  19  120.89    5.20
  -6   0  29  -12.30    5.30
  -5  -1  22   -1.90    3.60
  -5   0  30   23.80    6.00
  -5   1  35    1.10    5.80
  -4   0  31    2.50    5.50
  -4   1  35   12.60    5.60
  -4   2  39   10.10    6.30
  -4   3  42    2.40    6.70
  -3  -1  25   62.19    6.10
  -3   0  31   -2.50    5.10
  -3   2  39    5.20    6.30
  -3   3  42    8.00    7.10
  -2   1  36    2.30    6.50
  -2   3  42   11.40    5.60
  -1  -1  25  521.65   12.40
  -1   3  42    5.90    6.00
   0  -1  25   -3.20    5.00
   0   0  31   -0.50    4.80
   0   1  36    8.20    5.90
   1  -1  24    3.90    5.60
   1   0  31    4.90    6.00
   1   2  39    9.50    6.50
   1   3  42    3.90    7.20
   2  -1   9  287.17    5.70
   2  -1  22   33.80    4.70
   2  -1  23    2.30    4.60
   2   0  30   32.80    5.90
   2   1  35   19.40    6.20
   3  -1  12  119.69    4.90
   3   0  29   -2.00    5.70
   3   1  34   13.20    6.20
   3   2  38    5.00    6.20
   3   3  41   -0.80    7.40
   4   0  28    4.60    5.50
   4   1  33    7.70    6.20
   4   2  37   -2.90    6.90
   4   3  40    7.30    7.00
   5   0  25   -0.60    4.30
   5   0  26   55.49    6.70
   5   1  32   16.60    6.30
   5   2  36   37.30    7.40
   5   3  39    1.30    7.00
   5   4  42    5.40    7.00
   6   0  22    6.60    4.10
   6   0  23   -3.30    4.90
   6   1  30    7.10    6.10
   6   3  38    2.40    6.70
   7   1  28   11.30    5.70
   7   2  33   -0.10    6.00
   8   1   7  586.54    8.50
   8   1  24    0.60    4.60
   8   2  31    0.60    6.00
   8   3  35    6.80    6.20
   8   4  38   11.80    6.40
   9   1  13   71.99    5.00
   9   1  14    4.70    3.50
   9   1  15   63.29    5.10
   9   1  16   24.80    4.60
   9   1  17   12.60    5.00
   9   1  18   99.79    6.60
  10   2  24  125.69    8.40
  11   3  27    7.00    6.30
  11   4  32   -1.20    6.80
  12   3  10    3.00    3.70
  12   3  20   27.10    5.60
  12   3  21    2.10    5.40
  12   4  29    3.30    6.50
  12   5  33    4.00    7.40
  13   4  23    6.00    5.30
  13   4  24    0.70    5.40
  13   5  30   11.70    6.30
  14   5  25    3.10    5.60
  14   6  30    8.10    6.80
  15   6  25   -0.70    5.90
  15   7  30    1.80    6.40
  16   7  24   -2.30    5.70
  16   7  25   -1.80    6.30
  -9   0  23   -2.80    4.60
  -9   1  30    4.40    5.90
  -9   2  35    0.60    6.60
  -8   0  26    2.90    4.30
  -8   1  32    3.50    5.70
  -8   2  36    4.20    5.50
  -7   0  28   -6.60    4.90
  -6  -1  20    1.70    3.30
  -6  -1  21   29.50    4.10
  -6   2  38    2.00    5.80
  -6   3  41   -3.80    5.90
  -5   0  31    0.00    5.40
  -5   2  39    5.60    5.90
  -5   3  42    6.50    7.40
  -4  -1  25   77.69    6.40
  -4   1  36    2.00    6.30
  -3  -1  26   -3.00    4.70
  -3   0  32   88.39    8.40
  -3   2  40   -1.60    6.30
  -2  -1   6 3084.59   12.90
  -2   0  32   33.00    5.90
  -2   3  43    0.90    7.00
  -1   2  40   -5.60    7.20
  -1   3  43  -10.40    7.50
   0  -1  26   17.40    5.80
   0   0  32   39.50    6.60
   1  -1  25  529.05   12.90
   1   0  32    7.80    6.00
   1   1  36    6.50    6.20
   2  -1  24   -0.40    5.20
   2   0  31   -0.50    5.80
   2   2  39    9.10    6.60
   2   3  42   14.00    7.50
   3  -1  11   89.59    4.20
   3  -1  21   74.59    5.60
   3  -1  22   61.49    6.10
   3   0  30   11.50    6.00
   3   1  35    7.20    6.00
   4   1  34   -1.50    6.20
   4   3  41   -4.70    7.10
   5   0  27   -0.90    5.30
   5   3  40    5.50    7.00
   6   2  35   58.29    7.00
   7   0  16   22.70    4.00
   7   0  18  310.57    9.40
   7   0  19    1.10    4.30
   7   1  29    9.20    5.80
   7   3  37    4.70    5.60
   8   1  25   64.49    6.50
   8   1  26    1.10    5.20
   8   2  32    4.70    5.80
   8   3  36    6.60    6.30
   8   4  39    4.50    7.50
   9   1  12   -1.20    3.30
   9   1  20    2.40    4.60
   9   2   3    0.60    2.10
   9   3  34    2.30    6.90
  10   2  25    5.50    5.50
  10   3  31    8.90    6.70
  11   2  14    1.00    4.30
  11   2  16   16.40    5.20
  11   2  17    1.60    4.90
  11   2  18    1.50    4.70
  11   3  28   16.20    6.70
  11   4  33    5.60    6.60
  11   5  36    0.00    6.00
  12   3   9    1.70    3.60
  12   3  22   -6.20    5.40
  12   3  23    5.10    5.80
  12   4  30    7.10    6.30
  12   5  34   -2.50    6.90
  13   4  25   10.40    6.10
  13   6  34    2.90    6.70
  14   6  31   -8.60    6.90
  16   7  26   12.30    6.20
  -9   0  24    7.20    5.20
  -8   0  27   -2.30    4.80
  -8   2  37    1.30    6.10
  -8   3  40    0.20    5.80
  -7   0  29    0.40    4.90
  -7   2  38   -2.20    5.70
  -7   3  41   -2.00    5.90
  -6  -1  22   35.30    4.60
  -6   0  30    0.60    5.00
  -6   1  35   22.30    6.90
  -6   2  39    7.50    6.10
  -5  -1  24   -1.70    4.40
  -5   1  36   -4.20    6.30
  -4  -1  26    3.20    4.80
  -4   0  32   25.60    6.30
  -4   2  40    3.30    6.40
  -3   0  33    6.30    6.10
  -3   1  37    8.10    6.80
  -3   3  43   12.30    7.40
  -2   0  33    0.30    6.00
  -2   1  37    5.40    6.40
   0  -1   6  165.28    3.60
   0  -1  27    1.90    5.60
   0   0  33   -0.20    6.10
   0   1  37   -4.80    5.90
   1   1  37    5.30    6.10
   1   2  40   -7.20    7.80
   1   3  43   -1.30    7.60
   2  -1   8    1.20    1.60
   2  -1  25   23.70    5.50
   2   0  32   34.80    6.90
   2   1  36    0.80    5.60
   2   2  40   -2.70    7.90
   3  -1  10    2.60    2.00
   3  -1  23  148.79    7.80
   3   0  31   -2.70    5.80
   3   2  39    2.00    6.80
   4  -1  14    0.10    2.50
   4  -1  15   11.40    3.30
   4  -1  20   17.70    4.90
   4   0  29    6.90    4.80
   4   2  38   11.20    5.80
   5   0  28    7.00    5.50
   5   1  33    8.30    5.40
   5   2  37    1.90    5.50
   6   0  25    5.90    5.20
   6   1  32   10.40    6.40
   6   3  39    2.80    5.70
   7   0  20    5.70    4.10
   7   0  21   -8.90    5.00
   7   1  30   11.00    6.00
   7   2  34    1.70    5.50
   7   3  38   15.40    6.90
   7   4  41    2.10    7.40
   8   1   6    2.30    2.20
   9   1  22   10.20    5.70
  10   2  26    6.00    4.80
  10   2  27    9.30    5.70
  11   2  12   64.79    5.20
  11   2  13   69.09    5.00
  11   2  19    1.60    5.00
  11   2  20    4.90    5.70
  11   3  29   23.30    7.00
  11   5  37    8.60    7.30
  12   3  24   41.00    6.50
  13   4  26   -2.00    5.90
  13   5  31   -3.80    5.30
  14   5  27   -7.30    6.20
  14   6  32    1.20    6.80
  15   5  15   11.80    5.50
  15   5  16    5.80    5.40
  15   5  17    3.30    5.50
  15   5  18   18.90    6.30
  15   6  27    5.60    5.90
  16   7  27    4.80    5.90
 -10   0  18    9.30    3.30
 -10   0  19   -2.00    2.60
 -10   1  29    2.40    5.10
  -9   0  25    0.60    5.10
  -8   1  33   12.00    5.70
  -7  -1  15  140.89    4.90
  -7  -1  17   17.60    3.30
  -7  -1  18   27.50    3.80
  -7  -1  19    5.70    3.70
  -6  -1  23   29.40    4.80
  -6   0  31    4.50    5.50
  -6   1  36   -4.20    5.80
  -5  -1  25    5.80    4.40
  -5   0  32   49.90    7.00
  -5   2  40   -6.00    6.60
  -4  -1  27   23.20    5.50
  -4   0  33   -6.40    6.50
  -4   1  37   11.00    6.60
  -2   0  34   12.70    6.40
  -2   1  38    3.90    6.20
  -1  -1  28   -1.60    5.30
  -1   2  41    0.30    7.40
   0  -1  28   24.40    5.60
   1  -1  27   15.60    5.70
   1   0  33    8.10    5.20
   1   2  41    5.50    7.80
   2  -1  26    3.00    5.40
   2   1  37   -1.40    6.80
   2   3  43   -0.20    6.20
   3  -1   9  510.95    7.80
   3  -1  24    1.40    4.50
   3   0  32   83.19    8.10
   3   1  36    1.00    5.30
   3   2  40   -9.40    7.50
   4  -1  12   79.79    4.40
   4  -1  21   67.89    5.60
   4  -1  22   13.40    5.40
   4   0  30    4.90    5.10
   4   1  35    9.20    5.50
   4   2  39   -2.30    7.20
   4   3  42   -0.60    7.60
   5   0  29    6.20    5.50
   5   2  38   -5.50    6.90
   5   3  41    0.90    7.00
   6   2  37    1.80    6.30
   6   3  40   -6.90    6.80
   7   0  22   95.39    6.20
   7   0  23   -2.40    5.10
   7   1   3   35.30    2.30
   7   2  35   -1.80    5.60
   7   3  39   -2.10    7.50
   8   1  28    0.10    6.00
   8   2  33   -5.30    5.30
   8   3  37    4.10    6.30
   8   4  40   -6.20    6.10
   9   1  10    3.40    2.70
   9   3  35   -1.70    5.70
   9   4  39    1.60    7.50
  10   2  28   33.00    6.90
  11   2  11  124.29    5.90
  11   2  22   45.50    6.50
  11   4  34    0.80    5.80
  12   3   8  143.19    5.70
  12   3  25    2.20    4.90
  12   3  26    3.30    5.90
  12   4  31    1.40    5.60
  12   5  35   -3.30    6.20
  13   4   6    1.20    3.20
  13   4  27    5.30    5.70
  13   5  32    6.30    6.80
  14   4  14    2.90    5.30
  14   4  15   11.40    5.60
  14   4  16    7.10    5.40
  14   4  17   15.30    6.00
  14   4  18    9.80    5.00
  14   4  19   24.00    5.40
  14   4  20   17.00    6.00
  14   5  28   -2.10    5.70
  15   5  14   19.30    5.30
  15   5  20   20.40    6.50
  15   5  21   10.60    6.40
  15   6  28    1.00    5.50
  15   6  29    2.60    6.50
  16   7  28   -2.40    6.00
  -9   0  26   67.99    6.80
  -9   1  32    1.70    5.70
  -8   0  28    6.50    5.10
  -8   1  34   -0.90    5.10
  -8   2  38    0.70    5.20
  -7  -1  14   -1.50    1.60
  -7   0  30   88.39    7.10
  -7   1  35   12.70    6.20
  -7   2  39   -1.30    6.20
  -6  -1  24    9.80    4.80
  -6   0  32   17.20    6.00
  -6   2  40    2.00    6.10
  -5  -1  26   26.20    5.20
  -5   0  33   -3.20    5.60
  -5   1  37   12.40    6.20
  -4  -1  28   -8.30    5.10
  -4   1  38   -1.00    5.90
  -4   2  41   18.00    7.00
  -3  -1  28   48.80    5.60
  -3   0  34    1.40    6.10
  -3   1  38   -3.60    6.50
  -1   2  42   -1.10    7.10
   0  -1  29  -10.60    5.30
   0   0  34    1.80    5.10
   1   0  34   -6.30    6.10
   1   1  38    1.20    6.20
   2  -1  27    7.20    4.80
   2   0  33   -9.30    5.20
   2   2  41   -1.00    7.50
   3  -1  26   -0.10    5.60
   3   1  37   10.90    7.10
   4  -1  11 1503.25   14.50
   4  -1  23   28.60    5.10
   4  -1  24   -2.60    5.10
   4   0   3   -1.10    1.30
   4   0  31   -0.60    5.30
   4   1  36    5.10    6.20
   5  -1  16  125.19    5.90
   5   0  30   18.70    6.20
   5   3  42   11.40    7.40
   6   0  27   -0.30    4.80
   6   0  28   34.20    6.50
   6   1  33   13.20    5.60
   6   3  41   -2.70    7.00
   7   0  24   36.30    6.10
   7   2  36   17.80    6.90
   8   1  29   16.70    5.90
   8   2  34   -0.60    6.10
   9   1   9   34.90    3.30
   9   3  36   -3.50    6.90
  10   2  29    6.50    6.20
  11   2  10   -2.30    3.80
  11   2  24    2.50    6.00
  11   3  31    1.60    7.00
  11   4  35   18.90    7.40
  12   3   7    6.00    3.40
  12   3  27    6.30    6.50
  12   4  32   10.60    6.50
  12   5  36   11.00    7.60
  13   3  16   -4.00    5.20
  13   3  17   11.00    5.30
  13   3  18   10.20    5.30
  13   4  28    7.10    6.10
  13   4  29    2.70    6.10
  13   5  33   -1.50    6.60
  14   4  12    4.90    4.70
  14   4  13   32.10    5.60
  14   5  29    1.60    6.00
  15   5  22   -1.80    5.40
  15   5  23    6.80    5.50
  15   6  30   -0.40    6.50
  16   6  22   11.10    6.30
  16   6  23    3.70    6.80
 -10   0  13    4.40    2.10
 -10   0  21    3.50    3.10
 -10   0  22   12.80    4.00
  -9   2  37    2.80    6.00
  -7  -1  22    4.50    3.70
  -7   0  31   -1.60    5.60
  -7   1  36    2.20    5.60
  -6  -1  25   77.39    6.20
  -6   1  37   12.90    6.60
  -5  -1  27    2.50    4.80
  -4   0  34   13.00    5.60
  -4   2  42   -0.70    7.10
  -3  -1  29  165.48    8.20
  -3   0  35   -0.80    6.00
  -3   1  39    2.00    6.20
  -3   2  42    7.60    7.60
  -2   0  35    5.70    6.00
  -2   1  39    4.70    6.40
  -1   1  39    6.10    6.80
   0  -1  30   14.00    5.40
   0   0  35   -2.10    5.90
   1  -1   6  771.42    7.50
   1  -1  29  101.79    7.80
   1   0  35   -3.50    6.20
   1   1  39   -2.60    6.70
   1   2  42    5.70    7.60
   2  -1  28   11.40    4.90
   2   0  34   11.20    5.40
   2   1  38   -5.20    5.40
   3  -1   8 1141.09   11.00
   3  -1  27   26.50    6.20
   3   0  33    2.40    5.40
   3   2  41   -2.50    7.20
   4  -1  10  315.17    6.80
   4  -1  25   81.49    7.30
   4   0  32   25.30    6.00
   4   1  37    3.90    6.70
   4   2  40   -0.50    6.20
   5  -1  14   -0.10    3.00
   5  -1  15    5.40    3.00
   5  -1  19   40.50    4.30
   5  -1  20   21.20    4.40
   5   0  31  -11.20    6.10
   5   1  36   -3.20    6.20
   6   0  29    2.40    5.50
   6   1  34    4.00    5.60
   6   2  38    1.40    6.00
   7   0  26  143.59    8.60
   7   1  32    3.60    5.40
   7   2  37   -3.10    6.60
   7   3  40   10.50    7.70
   8   1  30    2.00    5.90
   8   2  35    2.60    6.30
   9   3  37    3.90    7.20
  10   1  15    5.00    4.10
  10   1  16   16.40    5.10
  10   1  17   -3.70    4.90
  10   1  18   10.50    5.00
  10   1  19  109.39    7.30
  10   1  20    8.90    5.50
  10   1  21   15.40    5.60
  10   2   5   49.40    3.50
  10   2  30   -1.30    6.90
  11   2  25    6.00    4.90
  11   2  26    8.90    6.40
  11   3   3    2.20    2.60
  11   3  32   22.30    7.40
  11   4  36    6.10    7.30
  12   3  28   -6.50    6.00
  12   4  33   -1.60    6.70
  13   3  14   35.00    6.00
  13   3  19   49.40    5.90
  13   3  20    0.70    5.40
  13   3  21   -6.00    5.40
  13   4  30    1.20    6.20
  13   5  34   12.60    6.70
  14   4  11    1.20    4.50
  14   4  23   23.30    6.30
  14   4  24   16.20    5.90
  14   5  30    3.40    6.00
  15   5  24    8.80    6.00
  15   5  25   43.00    7.10
  16   6  25    4.70    6.40
 -10   0  23    0.90    4.20
  -9   0  27    0.60    4.90
  -8   0  30    7.40    5.20
  -8   1  35   22.00    6.60
  -8   2  39    5.20    6.10
  -7  -1  23   -1.80    3.50
  -7  -1  24    4.90    4.60
  -7   0  32   80.89    7.40
  -7   2  40   -0.20    6.00
  -6  -1  26    9.00    4.70
  -6   0  33   -1.60    5.50
  -6   2  41    0.80    6.50
  -5  -1  28    7.70    5.10
  -5   0  34    8.60    5.70
  -4  -1  29    1.20    4.50
  -4   0  35   -4.90    6.40
  -4   1  39   -2.50    6.10
  -3  -1  30    5.40    5.80
  -2  -2  18  111.39    5.50
  -2  -1  31    5.30    5.70
  -2   0  36   19.20    6.40
  -2   1  40   -0.20    6.30
  -2   2  43   -0.90    7.40
  -1  -2  17   26.00    3.70
  -1  -2  18    1.10    3.40
  -1  -2  19    1.00    3.40
  -1  -2  20   30.80    4.50
  -1   1  40    1.40    6.70
  -1   2  43   -3.70    7.70
   0  -1  31   -0.80    5.60
   0   0  36   95.49    9.00
   1  -1  30    3.50    5.90
   2  -1  29    2.50    5.20
   2   0  35    4.60    6.00
   2   1  39    6.40    6.20
   2   2  42   -2.60    6.50
   3  -1  28   49.99    6.70
   3   0  34    4.10    5.30
   3   1  38    0.50    5.50
   3   2  42    8.50    8.20
   4  -1  26   -6.50    4.70
   4   0  33    3.60    6.00
   5  -1  13    8.20    2.70
   5  -1  22    4.00    4.20
   5  -1  23    0.30    4.90
   5   0  32   53.99    7.20
   5   2  40   -4.90    6.90
   6   0  30    3.70    5.90
   6   1  35   33.10    6.90
   6   2  39    9.40    7.60
   7   0  27   -1.10    5.60
   7   1  33    4.20    5.10
   7   3  41    2.20    7.60
   8   0  13    0.40    3.50
   8   0  14    8.00    4.10
   8   0  23   -1.00    5.30
   8   1  31   60.39    7.80
   8   2  36    4.60    6.00
   9   1   8   40.20    3.40
   9   2   2   73.69    3.00
   9   2  34   -1.40    6.40
  10   1  14   -0.40    3.70
  10   1  22   23.30    5.90
  10   2  31   -5.30    7.50
  11   3  33   -3.40    6.20
  11   4  37    6.50    7.60
  12   4  34   -1.00    7.20
  13   3  12   -2.00    4.60
  13   3  13   13.30    4.70
  13   3  23   14.50    6.00
  13   3  24    9.80    5.90
  13   4   5   21.60    3.40
  13   4  31    0.20    6.50
  14   4  25   -1.60    5.90
  14   5  31    0.70    5.90
  15   5  26    4.30    6.00
  16   6  26    3.70    5.80
  -9   0  28    6.40    5.30
  -9   1  34   -1.90    6.20
  -8   0  31    0.90    5.40
  -7  -1  25   27.10    5.20
  -7   1  37   -5.70    6.10
  -6  -1  27    3.00    4.80
  -6   0  34   -3.80    5.80
  -6   1  38    4.70    5.90
  -5  -1  29   -3.90    5.60
  -5   0  35    5.00    6.10
  -5   1  39   -0.60    6.50
  -4   0  36   -0.50    6.00
  -4   2  43   11.10    7.30
  -3  -1  31    5.20    6.30
  -3   0  36    4.60    5.70
  -3   1  40    0.20    6.20
  -3   2  43    3.40    5.90
  -2  -2  15    6.20    2.80
  -2  -2  17  386.46    8.40
  -2  -2  20  588.24   11.20
  -1  -2  15    4.00    3.10
  -1  -2  16   93.09    4.50
  -1  -2  21    7.40    3.40
  -1  -2  22   21.90    4.90
  -1  -1   5 1957.80    9.90
   0  -2  15    1.50    3.00
   0  -2  16    0.70    2.50
   0  -2  17    1.70    2.90
   0  -2  18    8.90    3.00
   0  -2  19    2.30    3.30
   0  -2  20  508.35   10.80
   0  -2  21   -5.20    4.30
   0  -2  22   20.30    5.00
   1  -2  17   30.20    4.30
   1  -2  18    2.10    3.70
   1  -2  19    5.80    3.50
   1  -2  20   35.50    4.70
   1  -1  31    1.80    6.00
   1   0  36    7.70    5.20
   1   2  43    2.10    6.20
   2  -1  30    6.50    5.40
   2   0  36   -1.80    6.40
   2   1  40   -1.00    7.70
   3  -1  29  155.98    8.80
   3   0  35    1.10    6.10
   3   1  39    3.80    6.60
   4  -1   9  197.38    5.40
   4  -1  27   24.90    5.50
   4  -1  28   -9.10    5.60
   4   0  34   14.50    6.40
   4   1  38    0.80    5.60
   5  -1  12    4.90    2.70
   5  -1  24    2.90    4.50
   5  -1  25   -0.60    5.60
   5   2  41    6.40    7.30
   6  -1  18    3.80    3.70
   6  -1  19  113.59    6.70
   6   0  31    4.30    6.00
   6   1  36   -2.70    6.10
   7   1  34    7.30    6.40
   7   2  38   -3.80    5.80
   8   0  12   78.59    4.80
   8   0  24  369.26   11.50
   8   1  32    3.60    6.20
   8   3  40    0.40    7.70
  10   1  12  148.59    6.10
  10   1  24    0.70    5.30
  10   1  25    6.90    5.50
  11   2   8    3.90    3.10
  11   2  28    1.70    6.10
  11   3  34    1.80    6.90
  12   2  15   18.70    5.20
  12   2  16   10.40    4.90
  12   2  17   40.50    5.60
  12   2  18    8.10    4.80
  12   2  19   10.60    5.20
  12   2  20   83.39    7.00
  12   2  21    0.90    5.80
  12   2  22    4.60    5.40
  12   3  30   -0.90    6.20
  12   4  35    6.20    7.30
  13   3  25   -0.70    6.00
  13   4  32    5.70    6.20
  14   4  10    1.50    4.00
  14   4  26    5.00    5.90
  14   4  27    5.00    5.90
  14   5  32    6.90    7.10
  15   5  27   -3.10    5.60
  15   5  28   -3.40    6.20
  16   6  27    1.30    5.90
 -10   0  12    8.80    2.10
 -10   0  25    0.70    4.80
  -9   0  29    2.80    5.90
  -9   1  35    6.20    6.40
  -8  -1  17   49.00    3.90
  -8  -1  18   -1.20    3.20
  -8  -1  19   81.49    4.80
  -8  -1  20    0.40    3.80
  -8  -1  21   44.30    5.00
  -7  -1  26   15.00    5.00
  -7   0  33    3.30    5.50
  -7   1  38    2.90    6.30
  -6  -1  28   -5.40    4.80
  -6   1  39    6.50    6.00
  -6   2  42    1.40    6.40
  -5  -1  30   20.20    6.40
  -4  -1  31   79.29    7.80
  -4   1  40   -1.90    5.60
  -3  -2  22   21.10    4.30
  -3  -1  32    0.80    6.40
  -3   0  37   -4.70    6.70
  -3   1  41    7.00    6.80
  -2  -2  14  100.49    4.60
  -2  -1  32    2.70    4.80
  -2   0  37    0.90    5.40
  -1  -2  14  167.38    5.40
  -1  -2  23    2.50    4.00
  -1  -2  24    7.90    5.00
  -1   1  41   -4.00    7.10
   0  -2  14  408.26    8.30
   0  -2  23    3.10    4.20
   0  -2  24  418.46   11.20
   0  -1   5   -0.20    1.10
   0  -1  32    7.50    5.00
   0   0  37   -0.20    6.10
   1  -2  15    1.20    3.10
   1  -2  16   91.99    4.70
   1  -2  21   10.10    3.60
   1  -2  23    5.50    4.50
   1  -1  32    8.00    6.00
   1   0  37    4.00    5.90
   2  -2  19   99.49    6.00
   2  -1   6 3003.20   15.30
   3  -1   7  458.85    6.80
   3  -1  30    2.00    5.30
   3   0  36    1.30    6.40
   3   1  40   -4.90    6.70
   3   2  43   -4.80    7.70
   4  -1  29    4.20    5.70
   4   0  35    6.50    6.20
   4   1  39   -0.10    7.20
   4   2  42    4.60    6.20
   5  -1  27    0.90    5.60
   5   0  33    6.90    5.40
   5   1  38    8.00    7.40
   6  -1  15   15.00    3.80
   6  -1  16    8.00    3.40
   6  -1  17  122.69    5.90
   6  -1  20    6.30    4.10
   6  -1  22   37.70    5.60
   6  -1  23   26.90    5.60
   6   0  32   13.10    6.60
   6   1  37   16.90    6.90
   6   2  40    1.50    5.70
   7   0   8  594.14    8.90
   7   0  29   -1.00    5.10
   7   1  35   19.10    6.80
   8   0  25    3.50    4.90
   8   1  33   11.50    6.40
   8   2  37    3.40    6.30
   9   1   7   19.60    3.30
   9   2  35    4.50    5.70
   9   3  39    1.80    7.50
  10   1  11   43.90    4.20
  10   1  26    4.20    5.50
  11   2  29    6.20    5.40
  11   3  35    2.10    7.30
  12   2  14   64.39    5.90
  12   2  23   -1.40    5.60
  12   2  24   47.10    6.60
  12   3  31    7.30    5.40
  12   4  36   -8.00    7.30
  13   3  26   -5.00    6.00
  13   3  27    9.30    6.10
  13   4  33   17.30    7.20
  14   4   9    7.40    3.80
  14   4  28   11.50    6.90
  14   5  33    7.70    6.70
  15   5  29    0.20    5.80
  16   6  28    3.40    5.90
  16   6  29    4.40    6.20
 -10   0  26   -7.40    5.10
  -9   0  30   82.79    7.80
  -8  -1  15   -0.30    1.80
  -8  -1  22    2.00    4.10
  -8  -1  23   34.70    5.50
  -8   0  32   25.40    6.10
  -8   1  37   -1.60    6.00
  -7  -1  27   32.70    5.50
  -7   0  34   14.50    6.20
  -6  -1  29   17.10    5.70
  -6   0  35    4.00    5.90
  -5  -1  31    5.30    6.00
  -5   0  36   42.80    7.60
  -5   1  40    9.30    6.20
  -4  -2  16    9.40    3.50
  -4  -2  17  194.98    6.30
  -4  -2  18  132.39    5.70
  -4  -2  19   18.20    3.80
  -4  -2  22   19.60    4.20
  -4  -1  32   -1.80    6.20
  -4   0  37   -2.40    6.00
  -3  -2  23    6.60    4.00
  -3  -2  24   52.29    5.90
  -3  -1  33   10.90    6.40
  -3   0  38   -4.70    6.40
  -2  -2  13    4.30    2.60
  -2  -1  33    6.20    5.60
  -2   0  38    1.40    6.90
  -1  -2  13   94.59    4.10
  -1  -2  26   -2.50    5.10
  -1   0  38   -6.70    6.50
  -1   1  42   -0.60    7.50
   0  -2  13   -0.50    2.10
   0  -2  25    3.20    5.00
   0  -1  33    4.70    5.10
   1  -2  24    3.90    4.20
   1  -2  25   10.50    5.20
   1  -1  33  104.09    8.70
   1   0  38   -3.60    6.30
   2  -2  16  131.99    6.10
   2  -2  17  373.96    8.80
   2  -2  21    9.60    4.40
   2  -2  22   26.20    5.10
   2  -2  23   -4.80    4.90
   2  -1  32    2.30    5.10
   2   0  37    3.80    5.40
   2   1  41    6.90    7.80
   3  -1  31   10.40    5.30
   4  -1  30   18.00    6.70
   4   0  36   -3.80    6.30
   4   1  40   -1.20    7.50
   4   2  43   16.50    7.80
   5  -1  10  206.48    5.90
   5   0  34    0.90    5.50
   5   1  39    5.40    7.00
   5   2  42   12.50    7.30
   6  -1  14    4.70    2.90
   6  -1  25   82.79    7.20
   6   0  33    6.50    6.10
   6   2  41   -4.80    7.00
   7   0  30   94.39    7.50
   7   0  31    3.40    6.20
   7   1   2  157.98    3.50
   7   1  36    1.50    6.80
   8   0  11    0.10    2.40
   8   0  27    2.30    4.90
   8   0  28   10.10    6.00
   8   1   4    2.90    2.10
   8   1  34    0.60    6.50
   8   2  38   -3.70    7.10
   9   0  17    1.50    4.60
   9   0  18   77.19    6.30
   9   0  19   -0.30    4.70
   9   0  20   -2.70    5.20
   9   1  31   -3.40    5.30
   9   2  36    7.40    6.10
  10   1  27   19.00    5.50
  10   1  28    7.50    5.80
  10   2   4  150.18    4.60
  11   2  30    4.70    5.60
  11   2  31    5.80    6.20
  12   2  12    2.30    4.10
  12   2  13   26.50    4.30
  12   2  25    0.90    5.90
  12   2  26   -0.40    6.00
  12   3  32    6.80    5.80
  13   3  10   22.10    4.50
  13   3  28    8.40    6.90
  13   4  34    6.30    6.90
  14   4  29    3.50    6.10
  15   4  18   -3.90    6.30
  15   4  19    5.20    6.00
  15   4  20   -4.90    6.30
  15   5  30   -1.30    6.00
  16   5  21   -3.60    6.00
 -10   0  27   -3.80    5.30
  -9   0  31   -5.80    6.20
  -9   1  36    7.50    6.30
  -8  -1  14    3.20    2.70
  -8  -1  24   -5.20    4.70
  -8   0  33    3.70    5.50
  -7  -1  28   13.20    5.60
  -7   0  35   -1.70    6.30
  -7   1  39    5.80    6.30
  -6   0  36    5.20    6.60
  -6   1  40    2.40    6.70
  -5  -1  32   20.00    5.90
  -5   0  37    3.90    6.40
  -5   1  41   -4.50    6.20
  -4  -2  15  183.18    5.80
  -4  -2  23    8.50    4.60
  -4  -2  24   63.79    5.90
  -4  -1  33   12.00    6.60
  -4   0  38    5.90    6.40
  -3  -2  25   25.30    5.30
  -3  -2  26   71.79    6.20
  -3  -1  34   10.30    6.40
  -3   1  42   12.80    7.60
  -2  -1  34    8.80    6.10
  -2   0  39   -5.10    6.60
  -2   1  42   -3.90    6.20
  -1  -2  12   39.00    3.20
  -1  -2  27   -0.70    5.50
  -1   0  39    0.90    6.50
   0  -2  12  234.38    6.10
   0  -2  26   38.90    5.30
   0  -2  27    2.70    5.50
   0  -1  34   25.40    6.40
   1  -2  13   96.49    4.50
   1  -2  26    1.00    5.20
   1  -1   5 1934.11   11.00
   1  -1  34   14.70    6.50
   1   1  42   -5.20    7.70
   2  -2  14   92.59    4.90
   2  -2  15    4.10    2.70
   2  -2  24  366.46   10.60
   2  -2  25  135.59    8.30
   2   0  38    9.90    6.40
   3  -2  17   -0.90    3.60
   3  -2  18   18.80    3.80
   3  -2  19   -1.80    4.00
   3  -2  20    6.80    4.20
   3  -2  21    7.50    5.10
   3  -2  22   16.00    5.20
   3  -1  32    9.30    5.40
   3   0  37   -4.60    5.40
   3   1  41    1.90    6.50
   4  -1   8   23.90    2.30
   4  -1  31   80.69    8.00
   5  -1  29   -1.90    5.80
   5   0  35    5.40    5.60
   6  -1  26    5.00    5.80
   6   0  34   -2.20    6.30
   6   1  38    1.60    5.70
   6   2  42    0.70    7.40
   7   0  32   68.39    8.00
   7   1  37    3.90    6.80
   8   0  10  290.27    7.20
   8   0  29   -1.70    5.70
   8   1  35   20.60    6.80
   8   2  39   -1.20    7.40
   9   0  15    3.80    3.60
   9   1  32   -3.00    5.30
  10   1  10    5.50    3.20
  10   1  29    5.50    6.60
  11   1  17    6.00    5.10
  11   1  18  110.79    7.20
  11   1  19   53.69    6.00
  11   1  20   -1.40    5.00
  11   1  22    9.80    6.10
  11   2   7   20.60    3.50
  11   2  32   10.60    6.50
  11   3  36    3.00    5.70
  12   2  27    7.80    6.30
  12   3   5    0.70    3.00
  12   3  33    3.90    5.90
  13   3   9   54.89    4.90
  13   3  29    8.10    6.30
  13   4   4   -0.10    2.70
  13   4  35   15.90    7.20
  14   3  19    7.80    5.50
  14   3  20    5.00    5.60
  14   4   8   15.80    3.90
  14   4  30    0.00    6.10
  15   4  15    7.70    5.70
  15   4  21    1.00    5.30
  15   4  22    6.90    5.60
  15   4  23   -4.20    5.10
  15   5  31    7.40    6.60
  16   5  22    2.50    6.20
  16   5  23    4.50    6.30
  16   5  24    3.40    6.20
 -10   0  28   86.79    7.30
  -8  -1  26   -3.00    5.30
  -8   0  34    5.70    5.60
  -7  -1  29   13.40    5.40
  -6  -1  31   60.39    7.30
  -6   0  37    0.00    6.40
  -5  -2  18   41.70    3.80
  -5  -2  19    0.60    3.20
  -5  -2  20    0.10    3.40
  -5  -2  22   88.19    5.70
  -5  -1  33    2.70    5.80
  -5   0  38   -3.70    5.90
  -4  -2  14   66.29    4.00
  -4  -2  25    2.70    5.30
  -4  -2  26    0.80    5.00
  -4  -1  34   -3.30    6.00
  -4   1  42   10.50    6.80
  -3  -2  27   -1.90    5.10
  -3   0  39    1.10    6.20
  -2  -2  12  334.47    6.60
  -2  -1  35   13.00    6.90
  -2   1  43   -2.50    7.50
  -1  -2  28    5.40    5.40
  -1   1  43   17.70    7.90
   0  -2  28   30.80    6.00
   0  -1  35    3.70    6.20
   1  -2  27   -1.80    4.30
   1  -2  28    4.80    5.50
   1  -1  35    7.50    6.40
   1   0  39    2.50    5.80
   1   1  43   15.30    8.70
   2  -2  13    6.10    3.00
   2  -2  26   67.59    6.60
   2  -1  34    8.00    6.00
   2   0  39   -2.70    6.60
   3  -2  15   96.59    5.40
   3  -2  23    8.10    4.50
   3  -1  33   15.80    5.60
   3   0  38   -0.50    6.40
   3   1  42   11.70    7.90
   4   0  37   -0.10    5.50
   5  -1  30   23.40    5.90
   5   0  36   38.90    8.10
   5   1  40   11.80    6.10
   6  -1  27    1.10    4.70
   6  -1  28   -0.20    6.10
   6   0  35    1.20    6.40
   6   1  39   -2.70    6.60
   7  -1  16    3.20    3.60
   7  -1  17   14.60    4.10
   7  -1  18   27.70    4.60
   7  -1  19    3.50    4.00
   7  -1  20   66.89    5.50
   7  -1  21  184.28    7.90
   7  -1  22    7.90    4.50
   7  -1  24    6.30    5.40
   7   0  33   -4.40    6.20
   7   2  41    3.20    6.20
   8   2  40   -7.60    7.70
   9   0  14    3.40    3.70
   9   1   6  317.97    6.60
   9   1  33    4.30    5.20
  10   1  30    4.30    6.70
  11   1  14   69.99    6.10
  11   1  15   39.50    5.40
  11   1  24    6.10    5.90
  11   1  25  101.99    8.60
  11   2  33   16.00    7.00
  11   3   2   11.60    2.40
  11   3  37   13.40    6.30
  12   2  28    4.50    5.30
  12   2  29    5.60    6.10
  12   3  34   -2.80    6.00
  13   3  30    5.50    5.50
  13   3  31    0.90    6.30
  14   3  17    2.00    5.80
  14   3  18    7.30    4.60
  14   3  21    7.70    5.10
  14   3  22    2.70    5.50
  14   3  24   14.70    6.20
  14   4  32   -8.10    6.70
  15   4  14    3.40    4.70
  15   4  24    1.60    5.40
  15   4  25    2.90    6.10
  15   4  26    1.40    6.20
  16   5  26    2.60    5.40
 -10   0  29   -2.90    5.50
  -9   0  32   18.20    6.30
  -8  -1  27   67.39    6.80
  -8   1  39   -3.50    5.50
  -7  -1  30   17.60    5.90
  -7   0  36   56.49    8.10
  -7   1  40    1.90    5.80
  -6  -1  32   13.00    6.10
  -6   1  41   -0.90    5.90
  -5  -2  16   20.00    3.20
  -5  -2  24    8.20    4.90
  -5  -2  25    1.90    5.10
  -4  -2  27   10.30    5.70
  -4   0  39    7.20    6.00
  -4   1  43    4.70    6.70
  -3  -2  28   -4.30    4.90
  -3   0  40    0.30    6.60
  -3   1  43   -6.00    7.10
  -2  -1  36   -0.10    6.10
  -2   0  40    0.70    6.50
  -1   0  40   -3.10    5.70
   0  -2  11    0.20    2.50
   0  -2  29   -8.60    4.80
   0  -1  36    2.20    6.40
   1  -2  29    0.30    5.90
   1   0  40   11.40    7.90
   2  -2  27   29.50    5.70
   2  -2  28    5.60    6.20
   2  -1  35   11.80    6.50
   2   1  43   -3.20    8.00
   3  -2  25   23.70    5.30
   3  -2  26   52.59    6.90
   3  -1   6  707.93    8.00
   3  -1  34   12.80    5.60
   3   0  39    1.50    6.70
   4  -2  17  202.28    7.40
   4  -2  18  127.99    6.30
   4  -2  19   17.50    3.60
   4  -2  20  177.98    7.50
   4  -2  21   -0.90    4.10
   4  -2  22   16.20    5.10
   4  -2  23   12.90    5.60
   4  -1  33    6.30    6.60
   4   0  38   -8.30    6.60
   5  -1  31    2.10    5.50
   5   0  37   -4.50    6.50
   6  -1  11  649.64   10.40
   6  -1  29   26.30    6.40
   6   1  40    1.40    7.10
   7  -1  25   22.80    5.90
   7  -1  26    5.80    5.70
   7   0  34   21.70    6.40
   7   1  38    5.60    6.00
   8   0   9    1.30    2.80
   8   0  31   -1.70    6.20
   8   1  37   -2.30    7.40
   9   0  13    0.90    3.50
   9   1  34    1.40    5.60
   9   2  39    5.50    7.50
  11   1  13  171.28    7.20
  11   1  27   -2.30    6.70
  11   2  34   -0.30    6.90
  12   2  10  182.78    7.20
  12   2  30   10.00    6.80
  12   3  35   -1.00    6.50
  13   2  18   13.30    4.90
  13   2  19   -5.10    5.40
  13   2  20    4.60    5.40
  13   2  21    7.60    5.80
  13   2  22   -4.70    5.30
  13   2  23   -1.40    5.50
  13   3   8   63.49    5.00
  13   3  32   -3.50    6.10
  14   3  25    1.00    5.60
  14   3  26    0.80    5.60
  14   4  33    5.70    6.60
  15   4  13   26.10    5.50
  15   4  27    5.90    6.20
  16   5  27    1.30    5.90
  16   5  28    5.40    6.10
  -9  -1  20   -2.30    3.80
  -9  -1  21  119.59    6.10
  -9  -1  22   15.90    4.70
  -9  -1  23   14.80    4.70
  -9   0  33   -0.90    6.10
  -8  -1  28   -4.20    5.30
  -8   0  35    2.30    5.60
  -7  -1  31    6.60    5.70
  -7   0  37   -1.00    5.60
  -7   1  41   -3.40    5.80
  -6  -1  33   10.10    6.40
  -6   0  38    6.10    6.40
  -6   1  42    1.50    6.40
  -5  -2  26   69.29    6.60
  -5  -1  34   -0.40    5.80
  -5   0  39   -0.50    6.00
  -4  -2  13   70.89    3.70
  -4  -2  28   13.90    6.00
  -4  -1  35   13.50    6.50
  -4   0  40   -1.40    6.60
  -3  -2  29    6.10    5.50
  -3  -1  36    2.40    6.70
  -2  -2  30   17.80    6.10
  -2   0  41   -7.70    6.90
  -1  -1  37    0.10    7.10
  -1   0  41    1.10    7.30
   0  -2  30   17.90    5.20
   0  -2  31    7.50    5.50
   1  -2  30    0.70    5.70
   1  -1  36    8.90    5.60
   1   0  41   -3.30    7.80
   2  -2  29   -1.80    5.80
   2  -1  36   -0.90    7.00
   2   0  40   -0.30    6.60
   3  -2  13   50.69    4.10
   3  -2  27   -4.50    4.80
   3  -2  28   -1.70    6.10
   3  -1  35    6.00    6.30
   3   0  40   11.50    7.00
   3   1  43   -4.50    6.60
   4  -2  16    8.80    3.30
   4  -2  24   61.39    6.30
   4  -1   7  820.82    9.30
   4  -1  34   -3.20    6.40
   4   0  39   10.60    7.10
   5  -1  32   17.70    5.70
   5  -1  33    3.80    6.40
   5   0  38    6.50    6.90
   6  -1  30    3.30    5.30
   6  -1  31   68.19    7.60
   6   0  36    5.90    5.80
   7  -1  28   12.60    6.00
   7   0  35    2.30    6.30
   7   1  39    4.70    6.20
   8   0  32   16.90    6.20
   9   0  12   96.89    5.30
   9   1  35   11.40    5.90
   9   2  40    0.10    7.40
  10   0  18    3.50    5.00
  10   0  19    1.30    5.00
  10   0  20  128.99    8.10
  10   0  21   -1.20    5.50
  10   0  22    9.00    5.20
  10   0  23   -0.80    5.10
  11   1  12   11.30    4.30
  11   1  28   -1.20    6.30
  11   2   6   15.20    3.30
  11   2  35    1.70    7.30
  12   2  31    6.70    6.30
  12   3  36    7.50    6.60
  13   2  16    8.80    4.90
  13   2  17   63.29    6.20
  13   2  24    2.50    5.60
  13   2  25    0.90    6.20
  14   3  27   -2.30    5.60
  14   3  28   -3.20    5.70
  15   4  28    0.40    5.60
  15   4  29   -1.00    6.10
  -9  -1  24    5.40    5.00
  -9  -1  25   76.49    6.80
  -9   0  34    0.90    6.30
  -8  -1  29   16.80    5.40
  -8   0  36    6.30    5.50
  -8   1  40   -1.40    6.10
  -6  -2  18    8.70    3.50
  -6  -2  19   49.60    4.20
  -6  -2  20    2.90    3.40
  -6  -2  21  110.59    5.90
  -6  -2  22   22.00    4.20
  -6  -2  23  128.39    7.00
  -6  -2  24   -5.40    4.30
  -6  -1  34   -0.80    6.00
  -6   0  39    3.10    5.90
  -5  -2  14   11.80    3.00
  -5  -2  27    6.00    4.90
  -5  -2  28    3.90    5.10
  -5  -1  35    8.00    5.80
  -5   0  40    6.20    6.20
  -4  -2  29   42.60    6.40
  -4  -1  36   -2.40    6.30
  -3  -2  11   50.59    3.10
  -3  -2  30   45.80    6.60
  -3  -2  31    0.60    5.90
  -3   0  41   11.00    6.90
  -2  -2  31   98.99    8.10
  -2  -1  37    3.60    5.50
  -1  -2  10   56.99    3.10
  -1   0  42    6.90    7.00
   0  -2  10  186.38    5.00
   0  -2  32    4.20    6.10
   1  -2  31   42.70    6.60
   1  -1  37    2.00    5.60
   2  -2  30   17.40    5.70
   2  -2  31  106.09    8.50
   2  -1  37    7.80    6.60
   2   0  41    2.50    7.80
   3  -2  29    2.90    5.70
   3  -1  36   -4.70    6.60
   4  -2  27   15.40    6.10
   4  -1  35   13.20    7.00
   4   0  40    2.80    7.30
   5  -2  18   40.40    5.00
   5  -2  19    1.70    4.40
   5  -2  21    2.20    4.80
   5  -2  23   -3.40    5.30
   5  -2  24    7.30    5.60
   5  -1   8   41.30    3.10
   5  -1  34   -1.00    6.30
   5   0  39   -2.40    7.00
   6  -1  10   84.19    4.40
   6  -1  32   12.40    6.50
   6   0  37    3.10    5.50
   6   1  41    2.80    6.40
   7  -1  29    7.10    6.70
   7   0  36   70.09    8.40
   8  -1  21   39.80    5.80
   8  -1  23   39.70    6.10
   8  -1  24   -1.30    5.40
   8   0   8    1.90    2.80
   8   0  33    1.20    5.20
   8   1  38    2.20    6.20
   9   0  11    0.10    2.90
   9   0  30   66.39    7.40
   9   0  31   -0.30    6.20
   9   1  36    5.10    6.30
   9   2   1   13.00    2.00
  10   0  16   31.90    5.10
  10   0  17   -0.20    5.10
  10   0  24  114.19    7.60
  10   1   8    2.00    2.90
  11   1  30    4.70    6.90
  11   2  36   -2.70    7.30
  12   1  21    2.70    5.50
  12   1  22    3.70    5.40
  12   2   9    9.10    4.10
  12   2  32    5.30    5.70
  12   2  33    3.80    6.80
  13   2  15   -4.90    4.80
  13   2  26   -1.30    5.90
  13   2  27   10.60    6.60
  13   3  34   -5.00    7.40
  14   3  12  129.39    7.10
  14   3  29   -0.70    6.20
  15   4  30   -1.70    6.70
 -11   0  15   -1.20    2.50
  -9  -1  16   22.40    3.40
  -9  -1  26    2.80    5.40
  -8  -1  30   -0.90    5.30
  -7  -1  33   -0.70    5.40
  -7   0  38    8.60    5.90
  -6  -2  17    4.80    2.80
  -6  -2  25   11.10    4.80
  -6  -2  26    1.60    4.70
  -6  -1  35   33.10    7.30
  -5  -2  29   26.40    6.00
  -5  -1  36   -2.90    6.30
  -4  -2  30    2.00    4.80
  -4  -2  31   47.00    7.10
  -4  -1  37    8.00    7.10
  -4   0  41    6.80    6.70
  -3  -1  38    0.90    6.40
  -3   0  42    2.60    7.50
  -2  -2  10   25.20    2.60
  -2  -2  32  -10.40    5.20
  -2  -1  38   -5.40    6.70
  -2   0  42    1.00    7.20
  -1  -1  38   -2.90    5.60
   0  -2  33   -4.40    6.20
   1  -2  10   53.69    3.40
   1  -2  32    2.80    5.30
   1  -1  38    5.70    6.20
   1   0  42   -5.90    7.90
   2  -1  38    0.60    6.40
   2   0  42   -6.40    8.00
   3  -2  12  805.92   11.00
   3  -2  30   51.99    6.70
   3  -1  37    5.90    6.90
   3   0  41    0.20    6.60
   4  -2  14   66.89    4.40
   4  -2  28   14.70    5.50
   4  -2  29   36.70    7.30
   4  -1  36    2.30    6.60
   5  -2  25    4.20    4.80
   5  -2  26   62.99    7.40
   5  -1  35   -0.60    6.50
   6  -1  33   14.90    7.40
   6   0  38    6.90    6.20
   7  -1  30   15.40    5.60
   7   0  37    5.10    7.00
   7   1  41   -5.80    7.90
   8  -1  26   -3.40    5.50
   8  -1  27   65.19    7.40
   8   0  34    7.80    5.50
   8   0  35    5.40    6.50
   8   1   3  278.67    5.00
   8   1  39    2.40    6.10
   9   1   5   28.10    3.00
   9   1  37   14.00    6.60
  10   0  15   -2.80    3.90
  10   0  27    1.60    5.80
  10   0  28   78.29    8.20
  11   1  31    6.30    6.60
  11   2  37    5.00    7.50
  12   1  17    0.40    4.90
  12   1  18   44.40    6.20
  12   1  19    8.70    5.20
  12   1  25    3.70    6.30
  12   1  26    6.40    6.00
  12   2  34    8.60    7.30
  12   3   4   13.40    3.00
  13   2  13   29.00    5.80
  13   2  29    6.80    6.30
  13   3   7   -3.50    3.40
  13   3  35  -12.70    7.20
  13   4   3    3.30    2.80
  14   3  30    5.90    6.20
  15   4  31    4.30    6.40
  -9  -1  27   38.30    5.90
  -9  -1  28    1.10    6.00
  -9   0  35   -3.40    6.20
  -8  -1  31   53.29    7.20
  -8   0  37   -3.40    5.50
  -7  -1  34    3.60    6.30
  -7   0  39   10.90    5.70
  -6  -2  16    8.80    2.70
  -6  -2  27   13.60    5.50
  -6  -2  28   22.80    6.20
  -6   0  40    7.30    6.10
  -5  -2  13  257.67    6.00
  -5  -1  37   12.90    6.20
  -5   0  41    2.60    6.20
  -4  -2  32    2.10    5.80
  -4  -1  38   -7.20    6.00
  -4   0  42    5.80    7.20
  -3  -2  33    0.40    6.20
  -2  -1  39   -2.00    6.40
  -2   0  43    3.70    7.60
  -1  -1  39   -2.00    6.60
  -1   0  43   -1.60    7.30
   0  -2  34    7.60    6.20
   0  -1   4  176.88    3.00
   1  -2  33    4.80    5.10
   1  -1  39    1.90    7.50
   2  -2  33    5.50    6.70
   3  -2  32   36.20    7.80
   3   0  42    2.10    8.00
   4   0  41    8.10    6.20
   5  -2  16   19.80    3.40
   5  -2  27    0.00    5.00
   5  -2  28    2.40    6.40
   5  -1  36   -5.60    6.50
   5   0  40   -0.40    6.10
   6  -2  20   -0.50    4.70
   6  -2  21  125.19    7.40
   6  -1   9   27.50    3.10
   6  -1  34   -1.50    6.70
   6   0  39    0.60    7.20
   7  -1  31    7.70    5.50
   7  -1  32    5.60    6.40
   7   0  38   -3.40    7.40
   8  -1  28    0.90    5.90
   8   0  36   -1.00    6.80
   8   1  40   -3.20    7.70
   9   0  10  176.78    5.90
   9   0  33   -3.40    6.00
   9   1  38    1.60    7.60
  10   0  14   -7.10    3.80
  10   1   7  102.09    4.80
  11   1  33   15.60    7.10
  11   2   5    5.60    3.00
  11   2  38  -10.30    7.70
  12   1  16   12.80    5.20
  12   1  27    1.10    6.30
  12   1  28   -0.60    6.10
  12   2   8    1.00    3.90
  12   2  35   -4.70    7.50
  13   2  31   -1.50    6.50
  14   3  11   14.40    4.90
  14   3  32    6.70    7.20
  15   3  20   -4.80    6.00
  15   3  22   21.50    5.70
  15   3  23   34.10    6.40
  15   3  24   -5.60    6.20
  16   4  19    9.10    6.10
  16   4  20   27.30    6.60
  16   4  21    3.60    6.00
  16   4  22   19.10    6.60
  16   4  23   10.00    6.80
  16   4  24    6.10    6.40
  16   4  25    4.70    6.20
  -9  -1  29   35.80    6.20
  -9   0  36    7.00    6.80
  -8  -1  32   12.70    5.70
  -8   0  38   11.70    6.50
  -7  -2  21    5.10    3.30
  -7  -2  22   92.19    5.60
  -7  -2  23   11.00    3.90
  -7  -2  24   -1.70    4.70
  -6  -2  15  325.37    7.20
  -6  -2  29    0.10    5.30
  -6  -1  36    2.10    5.90
  -6   0  41   14.70    6.00
  -5  -2  31   -2.80    6.10
  -5   0  42   -1.70    6.70
  -4  -2  33    9.80    6.00
  -3  -2  10  260.27    5.30
  -3  -2  34    7.40    6.40
  -3  -1  39   11.30    6.60
  -3   0  43   -0.50    7.20
  -2  -2  34   -2.80    5.60
  -2  -1  40    1.80    6.50
  -1  -3  20    5.20    3.90
  -1  -3  21   49.10    5.20
  -1  -3  22  113.89    7.10
  -1  -3  24   -0.60    4.90
  -1  -2   9    7.20    2.10
  -1  -1  40    8.60    7.30
   0  -3  20    8.50    4.40
   0  -3  21    0.30    4.00
   0  -3  22  165.18    8.10
   0  -3  23   -5.20    5.10
   0  -3  24   28.00    5.40
   0  -2   9    0.50    2.00
   0  -2  35    4.00    6.20
   1  -2  34   -6.50    5.30
   1  -1   4   40.40    1.90
   1  -1  40   -5.00    7.40
   2  -2  10   29.00    2.80
   2  -2  34   -2.60    6.10
   2  -1  39   -5.30    5.80
   2   0  43    8.30    6.30
   3  -2  11   47.50    3.50
   3  -2  33    0.00    6.20
   3  -1   5    3.40    1.80
   3  -1  39   10.70    6.70
   3   0  43   -8.30    7.90
   4  -2  31   47.60    6.70
   4  -2  32    3.70    6.20
   4  -1   6   51.39    2.70
   4  -1  38   -3.10    6.60
   4   0  42    9.40    8.30
   5  -2  14   18.30    3.70
   5  -2  29   23.80    6.10
   5  -1   7  163.68    4.70
   5  -1  37   15.20    7.00
   5   0  41    0.00    7.30
   6  -2  18   10.40    4.30
   6  -2  19   49.20    5.20
   6  -2  24   -3.40    4.60
   6  -2  25   15.70    4.90
   6  -1  35   24.30    7.30
   6   0  40   15.80    7.20
   7  -1  33   -3.40    6.20
   8  -1  29   13.50    5.40
   8   0  37    8.20    7.10
   9   0  34    9.00    6.20
   9   1  39    0.30    7.90
  11   0  20    2.60    5.30
  11   0  23   -1.10    6.00
  11   0  24    5.60    6.00
  11   1  10    6.90    3.50
  11   1  34   -5.40    7.30
  12   1  14   11.40    5.00
  12   1  15    7.00    4.40
  12   1  29    4.40    6.20
  12   2  36    3.90    7.20
  13   2  12   19.10    4.70
  13   2  32    3.10    6.30
  14   2  20   12.40    6.10
  14   2  21    4.40    5.80
  14   2  22   14.20    5.60
  14   2  23    6.50    5.80
  14   2  24   19.30    7.10
  14   3  33   -4.00    6.80
  15   3  17   13.10    5.70
  15   3  18    4.50    5.60
  15   3  25   24.00    6.40
  15   3  26    0.90    6.10
  15   3  27    1.90    6.20
  16   4  26   -2.50    5.50
  16   4  27   -0.10    5.80
  16   4  28    5.60    6.50
 -11   0  14    1.20    2.30
  -9  -1  30    4.50    5.60
  -8  -1  33   23.40    6.10
  -8   0  39   -5.10    6.30
  -7  -2  18   50.59    4.40
  -7  -2  19    1.30    3.10
  -7  -2  25   16.90    5.00
  -7  -2  26  140.59    7.80
  -7  -1  35   15.40    6.10
  -7   0  40    2.20    5.90
  -6  -2  30   -3.00    5.50
  -6  -1  37    9.90    6.60
  -5  -2  32   27.20    6.50
  -5  -1  38    9.00    6.40
  -4  -2  34    4.50    6.20
  -4  -1  39    4.80    6.30
  -4   0  43   -5.40    6.80
  -3  -1  40    0.20    6.70
  -2  -3  19   25.60    4.10
  -2  -2  35    2.90    5.50
  -1  -3  18   -6.30    3.70
  -1  -3  25   47.70    5.70
  -1  -3  26   14.30    5.70
  -1  -3  27   22.80    5.80
  -1  -1  41   -7.90    7.50
   0  -3  18   50.79    4.80
   0  -3  19    1.50    3.20
   0  -3  25   -2.40    4.60
   0  -3  26   47.30    6.30
   0  -3  27    0.30    5.30
   1  -3  19  473.65   10.80
   1  -3  21   47.10    5.20
   1  -3  23  128.99    7.10
   1  -3  24    0.90    4.30
   1  -3  26   11.30    6.00
   1  -2   9    8.20    1.90
   1  -2  35    8.30    5.70
   1  -2  36    8.40    6.70
   2  -3  23    5.30    5.30
   3  -2  34   10.20    6.60
   3  -1  40    3.20    7.30
   4  -2  33   10.80    6.60
   4  -1  39   -3.50    7.30
   4   0  43  -20.00    8.40
   5  -2  31   -2.30    6.20
   5  -1  38    7.50    7.60
   5   0  42    7.80    7.20
   6  -2  17    3.70    3.40
   6  -2  27    9.50    5.70
   6  -1  36   -1.60    6.40
   6   0  41    4.30    7.10
   7  -1  34    4.00    6.70
   7   0   5    0.10    2.30
   7   0  39    9.90    6.10
   8  -1  13  226.28    7.30
   8   0  38   25.40    8.40
   9  -1  19   31.80    5.00
   9   0   9    0.40    3.10
   9   0  35   -2.80    5.70
   9   1  40   22.10    7.60
  10   0  12   10.70    4.20
  11   0  18   47.10    6.40
  11   0  19   -0.40    5.10
  11   0  25    2.60    6.20
  11   0  26   22.10    6.70
  11   0  27   -3.30    6.30
  11   1  35    4.40    7.50
  12   1  30    5.10    5.90
  12   1  31    1.10    6.90
  13   2  11  107.49    6.60
  14   2  19   29.00    6.00
  14   2  25   26.10    6.50
  14   2  26    3.50    6.00
  14   2  27   -0.50    6.10
  15   3  28    3.70    6.50
  15   3  29   -7.80    6.00
  16   4  29    0.90    6.20
 -10  -1  22   29.30    4.40
 -10  -1  23    4.30    4.50
 -10  -1  24    4.90    4.50
 -10  -1  25   12.70    4.90
  -9  -1  31   -0.50    6.30
  -8  -1  34    1.60    5.80
  -7  -2  17   31.60    3.80
  -7  -2  27   -5.30    4.60
  -7  -2  28   -2.40    5.30
  -7  -1  36    0.60    5.80
  -7   0  41    6.70    6.20
  -6  -2  31    3.40    5.60
  -6  -1  38    3.60    5.80
  -6   0  42    3.80    6.40
  -5  -2  12  516.35    7.70
  -5  -2  33   -0.90    5.70
  -5  -1  39   -2.90    6.20
  -4  -2  35    1.30    6.30
  -4  -1  40   -3.20    6.60
  -3  -3  21    8.30    4.20
  -3  -3  22  108.09    6.60
  -3  -3  23  159.18    7.70
  -3  -3  24    3.40    4.50
  -3  -3  26    7.90    5.10
  -3  -2  36   38.00    7.40
  -3  -1  41   -5.10    7.00
  -2  -3  18   65.89    4.60
  -2  -2   9 1091.09   10.00
  -2  -2  36   16.60    7.30
  -2  -1  41    0.80    7.20
  -1  -3  17  110.09    5.50
   0  -3  17    0.40    3.00
   0  -3  28   18.00    5.40
   0  -3  29    2.10    5.50
   1  -3  17  106.79    5.90
   1  -3  18   -1.60    3.30
   1  -3  27   21.60    5.40
   1  -3  28   18.10    5.80
   2  -3  18   58.69    5.40
   2  -3  19   22.90    4.20
   2  -3  20    4.10    3.80
   2  -3  25    7.80    4.70
   2  -3  26   24.70    5.50
   2  -3  27    0.90    5.90
   2  -2  36   26.70    6.90
   2  -1  41    5.80    7.60
   3  -3  21    8.60    4.80
   3  -3  23  146.29    8.30
   3  -3  24    2.00    5.40
   3  -2  10  248.38    6.00
   3  -2  35   -0.20    5.60
   4  -2  11  182.58    6.00
   4  -2  34    3.80    6.40
   5  -2  13  259.37    7.00
   5  -2  33   -0.30    6.30
   5  -1  39    2.30    7.60
   6  -2  15  316.47    8.60
   6  -2  29    4.70    5.30
   6  -2  30   18.70    6.30
   6   0  42    4.50    7.60
   7  -2  20    3.60    5.00
   7  -2  21    4.10    5.10
   7  -2  22   97.99    7.40
   7  -2  23    5.90    5.50
   7  -2  25   18.70    6.60
   7  -2  26  134.89    8.90
   7  -1  35   18.90    6.20
   7   0  40    9.50    6.10
   7   1   1  936.11    7.10
   8  -1  33   22.00    7.20
   8   0  39   -5.10    8.10
   9  -1  16   30.90    5.10
   9  -1  17   16.70    4.30
   9  -1  29   34.00    7.50
   9   0  36   13.00    6.40
  11   0  16   39.70    5.40
  11   0  17    1.60    4.70
  11   0  28    0.20    6.10
  11   0  29    6.60    6.20
  11   1   9   18.80    3.90
  11   1  36    3.70    7.20
  12   1  13    4.20    4.00
  12   1  32   -2.60    6.50
  13   1  20    8.00    5.60
  13   1  21   10.10    6.10
  13   1  22    7.40    6.10
  13   1  23   80.79    7.70
  13   3   6  187.88    6.00
  14   2  16    6.00    5.60
  14   2  17   25.70    5.70
  14   2  28    5.20    6.00
  14   2  29    3.50    6.10
  15   3  15   27.70    5.80
  15   3  30   -1.80    6.40
  15   3  31   -4.30    6.60
  16   4  30    5.30    5.90
 -10  -1  19  106.49    5.30
 -10  -1  26   -0.60    5.10
 -10  -1  27   14.00    5.80
  -9  -1  32    4.60    5.70
  -8  -1  35   20.40    6.70
  -8   0  40   18.20    7.20
  -7  -2  29    3.40    5.30
  -7  -2  30   41.60    6.70
  -7  -1  37    0.50    6.20
  -6  -2  32   12.90    5.70
  -6  -1  39    2.30    5.90
  -5  -2  34   -1.10    6.10
  -5  -1  40    0.60    6.30
  -4  -3  21   98.49    6.00
  -4  -3  22   24.90    4.60
  -4  -3  25   20.50    5.60
  -4  -2  36    9.10    6.30
  -4  -1  41   -2.40    6.50
  -3  -3  27   11.90    5.50
  -3  -3  28   42.20    6.90
  -3  -2  37   -0.70    6.50
  -2  -3  17   12.40    3.10
  -2  -3  29   10.70    5.60
  -2  -3  30    6.50    5.50
  -2  -1  42   -3.40    7.10
  -1  -3  16   73.99    4.80
  -1  -1  42   -5.80    6.20
   0  -3  16  105.29    5.20
   0  -3  30    2.90    5.50
   1  -3  16   78.69    5.20
   1  -3  29   43.80    6.20
   1  -3  30   -7.60    6.30
   1  -2  37    3.10    5.50
   2  -3  17   10.10    3.80
   2  -3  28    0.80    4.90
   2  -3  29   12.10    6.50
   2  -2  37    0.40    6.30
   2  -1   4  845.72    7.30
   2  -1  42   -6.30    8.10
   3  -3  19  215.28    8.10
   3  -3  20    0.10    4.10
   3  -3  25  256.47    9.80
   3  -3  26    7.10    5.10
   3  -2  36   35.80    6.80
   3  -1  41   -1.60    6.80
   4  -2  35    1.30    5.80
   5  -2  12  528.05    9.80
   6  -2  31    7.60    5.50
   7  -2  18   47.70    5.90
   7  -2  19    3.60    4.00
   7  -2  27    2.30    5.20
   7  -2  28   -4.70    6.40
   7   0  41    3.80    6.80
   8  -1  12    4.10    3.70
   8  -1  34    3.20    6.60
   8   0  40   16.40    8.40
   9  -1  15   61.99    5.50
   9  -1  30   -1.70    5.40
   9  -1  31   -5.30    6.10
   9   0  37   -0.20    6.30
   9   1   4  123.79    4.10
  10   0  11    4.40    3.30
  10   1   6   18.40    3.20
  11   0  15   -2.60    4.70
  11   0  30   32.50    7.20
  11   0  31   -1.40    6.50
  11   1  37   -0.80    7.60
  12   1  12   91.69    5.90
  12   1  33   -0.30    5.70
  12   1  34   -2.00    7.40
  13   1  18   -2.90    5.00
  13   1  19   57.69    6.60
  13   1  26   -1.90    5.50
  13   1  28    3.00    6.30
  13   2  10    3.50    4.20
  13   2  35    4.90    6.00
  14   2  15   -2.20    5.20
  14   2  30    6.40    6.40
  14   2  31    4.80    6.50
  14   3   9    1.40    3.90
  15   3  14    5.40    5.40
  15   3  32    3.10    6.60
 -10  -1  18    9.50    3.40
 -10  -1  28    3.60    5.40
  -9  -1  33    3.20    5.90
  -8  -2  22    2.60    4.40
  -8  -2  23   72.19    6.20
  -8  -2  24   69.09    6.70
  -8  -2  25   -1.60    5.00
  -8  -2  26   11.50    5.70
  -8  -1  36    2.80    5.70
  -8   0  41   -0.50    6.30
  -7  -2  16   91.09    4.30
  -7  -2  31    4.40    5.40
  -7  -1  38   -1.60    5.90
  -6  -2  13  990.20   10.90
  -6  -2  33   25.90    6.80
  -4  -3  20   17.70    4.20
  -4  -3  26    0.60    5.10
  -4  -3  28   -4.10    5.50
  -4  -2  37    2.90    6.60
  -3  -3  29    2.30    5.80
  -3  -3  30   -1.10    5.70
  -3  -2   9  228.78    4.70
  -3  -1  42    5.40    7.60
  -2  -3  31   40.20    7.20
  -2  -2  38    3.30    6.60
  -1  -3  15   83.59    4.90
   0  -3  15    0.20    3.00
   0  -3  31    0.70    5.00
   0  -3  32   77.99    8.00
   0  -2   8   33.30    2.60
   0  -1  43  -17.30    8.00
   1  -3  15   92.29    5.10
   1  -3  31   14.30    5.90
   1  -3  32    2.90    6.20
   1  -2  38    2.40    5.80
   2  -3  30    2.00    5.00
   2  -3  31   50.59    7.50
   2  -2  38    5.10    6.70
   2  -1  43   -3.30    8.10
   3  -3  17    3.00    3.90
   3  -3  18  141.39    6.40
   3  -3  28   45.70    6.40
   3  -3  29    5.20    5.80
   3  -3  30    4.40    5.90
   3  -2  37    0.70    5.90
   3  -1  42    9.90    8.30
   4  -3  21  100.49    6.90
   4  -3  22   21.60    5.10
   4  -3  23   19.50    5.20
   4  -3  24   -1.70    4.60
   4  -3  25   23.90    5.30
   4  -3  26   -2.60    5.80
   4  -3  27   58.89    7.30
   4  -2  36    3.70    6.10
   4  -1  41    1.40    6.30
   5  -2  35    1.50    6.50
   6  -2  14  124.99    5.60
   6  -2  33   19.10    7.10
   6  -1  39    0.80    7.30
   7  -2  17   26.60    4.00
   7  -2  29   -1.00    5.20
   7  -2  30   45.10    7.30
   7  -1  37    1.20    5.90
   8  -1  11  358.86    8.50
   8  -1  35   19.80    6.40
   8   0   6  192.58    5.30
   9  -1  14   -1.50    3.90
   9   0   8  153.98    5.40
   9   0  38    0.90    6.20
  10  -1  21   21.70    5.80
  10  -1  22   23.30    6.00
  10  -1  23    3.30    5.00
  10  -1  26   -2.40    6.30
  10  -1  27   18.90    6.60
  11   0  14   -0.70    4.80
  11   0  32   21.70    7.00
  11   1  38    2.40    7.50
  12   0  22    0.40    5.80
  12   0  23  -11.60    5.70
  12   0  24   52.69    7.20
  12   1  35    1.50    7.50
  12   3   3    4.80    2.50
  13   1  17   -2.40    5.10
  13   1  29    7.20    6.40
  13   1  30   -7.10    6.30
  14   2  14   15.40    5.90
  14   2  32   10.50    7.10
  15   3  13    9.40    5.50
 -11   0  13    2.50    2.00
  -9  -1  34   -0.50    6.10
  -8  -2  20   80.99    5.50
  -8  -2  27    5.20    5.50
  -8  -2  28   47.80    7.00
  -8  -1  37    0.50    6.30
  -7  -2  15   18.50    3.00
  -7  -2  32   32.20    6.70
  -7  -1  39    0.30    6.40
  -6  -2  35   52.89    8.00
  -6  -1  40   -0.80    6.30
  -5  -3  22    7.00    3.90
  -5  -3  23   25.10    5.00
  -5  -3  24    6.50    4.90
  -5  -3  25   20.10    5.20
  -5  -2  11    1.20    2.20
  -5  -2  36   36.90    7.40
  -4  -3  18    4.40    3.20
  -4  -3  29   45.00    7.00
  -4  -2  38   11.50    6.40
  -3  -3  31   -1.20    5.80
  -3  -2  38   -1.20    5.90
  -3  -1  43   -9.10    7.60
  -2  -3  15   -0.70    3.10
  -2  -3  32   19.50    6.30
  -2  -2  39   17.70    7.30
  -1  -2   8    4.90    1.60
  -1  -2  39    6.90    5.90
   0  -3  14   26.70    3.50
   0  -3  33    3.00    6.20
   1  -3  33    2.70    6.60
   1  -2   8    7.10    1.80
   2  -3  15    3.60    3.70
   2  -3  32   23.90    6.80
   2  -2  39   15.90    7.30
   3  -3  16   10.10    4.00
   3  -3  31   -4.10    6.20
   3  -2   9  227.68    5.60
   3  -2  38   -1.50    6.10
   3  -1  43   -0.70    8.20
   4  -3  18    1.60    4.20
   4  -3  19    2.80    3.50
   4  -3  28    1.00    5.30
   4  -3  29   60.29    7.30
   4  -2  10   36.50    3.20
   4  -1   5  763.22    8.20
   4  -1  42    5.50    6.60
   5  -3  24    6.70    5.50
   5  -3  25   16.20    6.00
   5  -1   6  270.47    5.60
   5  -1  41    0.40    6.40
   6  -2  13  957.40   13.40
   6  -2  34   14.80    5.90
   6  -1  40   -5.40    7.10
   7  -2  31    3.00    5.60
   7  -1  38   -3.50    6.70
   7  -1  39   -3.40    7.40
   8  -2  21   33.30    5.80
   8  -2  22    3.50    4.60
   8  -2  24   79.69    6.70
   8  -2  25   -2.00    4.90
   8  -2  26    9.60    5.90
   8  -2  27    0.90    6.30
   8  -2  28   46.80    7.20
   8  -1  36    5.30    5.80
   8  -1  37    5.10    7.50
   8   0  41   -4.20    6.50
   9  -1  34    1.00    6.40
   9   0  39    0.00    6.20
  10  -1  18   10.50    5.50
  10  -1  19  102.29    6.80
  10   0  10   64.89    4.80
  10   2   2   -0.30    2.30
  11   0  33    2.70    5.80
  11   0  34   -0.40    6.90
  11   2   4   -2.20    2.80
  12   0  19    2.20    5.20
  12   0  20  360.06   11.90
  12   0  21   -3.60    5.60
  12   0  25   -4.20    5.40
  12   0  26    1.60    6.20
  12   0  27   -1.20    6.30
  12   0  28   34.20    7.20
  12   1  11   50.69    5.20
  12   1  36    9.60    7.30
  13   1  16    9.10    5.20
  13   1  31    6.00    6.30
  13   1  32   -0.40    6.30
  14   2  33    2.40    7.10
  14   2  34    7.20    7.40
  15   2  23   -3.30    6.10
  15   2  25    3.80    6.30
  16   3  20   -2.40    6.20
  16   3  21    6.60    6.30
  16   3  22   -3.80    6.30
  16   3  23    4.30    6.70
  16   3  24    3.80    6.70
  16   3  25    7.50    6.10
  -9  -1  35    3.80    6.80
  -8  -2  19   68.19    4.80
  -8  -2  29   17.90    6.20
  -8  -2  30    7.00    5.90
  -7  -2  33    5.50    5.80
  -6  -2  36    1.60    6.60
  -6  -1  41   -6.20    6.60
  -5  -3  26   18.60    5.30
  -5  -3  27   -0.20    5.40
  -5  -3  28   27.90    6.10
  -5  -2  37    0.20    6.10
  -5  -1  42    8.40    6.70
  -4  -3  17   29.10    3.60
  -4  -3  30    0.60    5.00
  -4  -3  31   38.10    7.20
  -4  -1  43    0.00    7.10
  -3  -3  33    2.00    6.20
  -3  -2  39    1.70    6.60
  -2  -3  33    3.90    5.20
  -2  -3  34    2.70    6.30
  -2  -2   8  393.06    5.90
  -2  -2  40    4.60    7.20
  -1  -3  14   56.29    3.80
   0  -3  34   11.20    5.90
   1  -3  34   14.80    6.60
   1  -2  40    1.00    6.80
   2  -3  33    5.70    5.50
   2  -3  34    5.20    6.30
   2  -2   8  393.16    6.90
   3  -3  32   16.10    6.50
   3  -3  33    1.00    6.60
   3  -2  39    5.10    6.10
   4  -3  17   23.70    4.60
   4  -3  30    4.80    5.80
   4  -3  31   35.80    7.10
   4  -2  38   13.70    6.30
   4  -1  43   -1.10    8.10
   5  -3  20   12.30    5.30
   5  -3  26   13.20    5.40
   5  -3  28   20.30    6.90
   5  -2  37   -1.40    5.70
   5  -1  42    8.00    7.50
   6  -2  36    2.80    6.60
   6  -1  41   -1.90    7.20
   7  -2  15   13.20    4.10
   7  -1  40   -7.30    7.30
   8  -2  29   21.70    6.60
   8  -2  30    0.00    6.20
   8  -1  38   -1.70    7.50
   8   1   2    7.30    2.00
   9  -1  35   12.40    7.40
   9   0  40    1.30    6.40
  10  -1  17    0.10    5.10
  11   0  13    3.20    3.80
  11   0  35   -6.00    7.40
  12   0  18   95.99    7.40
  12   0  29    4.20    5.80
  12   0  30   49.30    8.20
  12   1  37    3.90    7.50
  12   2   6  103.89    5.00
  13   1  15   18.90    5.30
  13   1  33    1.40    7.50
  13   2   9   77.69    5.60
  13   3   5   71.19    4.30
  14   3   8   86.99    5.50
  15   2  20    3.20    5.50
  15   2  21   -0.30    5.70
  15   2  22   20.70    5.80
  15   2  26    9.60    6.00
  15   2  27    4.00    6.30
  15   3  12    7.90    5.40
  16   3  19   -3.20    5.90
  16   3  28   -3.00    5.60
  16   3  29    1.30    6.40
  16   3  30    3.50    6.40
  -8  -2  18    3.40    3.50
  -8  -2  31    2.00    6.40
  -8  -1  38   -3.90    6.20
  -7  -2  34    7.90    6.10
  -7  -1  40   -4.30    5.90
  -6  -2  37    0.50    6.40
  -5  -3  19   15.80    3.80
  -5  -3  29    3.70    5.30
  -5  -3  30   21.50    6.30
  -5  -2  38   -0.10    6.40
  -4  -2  39   -0.60    6.60
  -3  -2  40   -5.40    6.60
  -2  -3  35    0.90    7.10
  -2  -2  41    0.00    7.30
  -1  -3  35   -4.80    6.40
  -1  -2  41    6.30    7.60
   0  -3  13    2.90    3.00
   1  -3  35   -0.70    5.50
   1  -2  41   -2.00    8.50
   2  -3  35    1.90    6.90
   3  -3  15   73.49    4.80
   3  -3  34   29.80    7.20
   3  -1   4  792.92    7.60
   4  -3  16  107.49    5.90
   4  -3  32   21.30    5.90
   4  -2  39    8.50    6.30
   5  -3  18  216.48    8.10
   5  -3  29    0.00    5.30
   5  -3  30   14.10    6.90
   5  -3  31   -3.50    6.40
   5  -2  38    1.70    6.20
   6  -3  23   22.40    5.90
   6  -3  24   -0.70    5.50
   6  -3  25   55.29    7.00
   6  -3  26   -5.40    5.80
   6  -2  12   18.50    3.30
   6  -2  37    3.40    6.90
   6  -1  42   -3.00    7.40
   7  -2  14  116.39    6.00
   7  -2  34   -0.70    5.60
   7  -1  41   -3.30    8.10
   7   0   4   19.60    2.70
   8  -2  31    6.00    5.60
   8  -2  32    4.00    6.40
   8  -1  10   47.80    4.10
   8  -1  39    1.70    8.10
   9  -1  36    8.70    7.50
   9   0   7    0.80    2.80
  11  -1  23  118.89    8.60
  11  -1  24    1.00    6.10
  11  -1  26   -3.80    6.30
  11   0  12  121.59    6.50
  11   0  36    2.40    7.90
  12   0  17    1.10    5.30
  12   0  31   -2.00    5.60
  12   0  32    5.60    6.80
  12   1  10    3.30    4.30
  13   1  14  177.98    8.60
  14   1  21    5.10    5.60
  14   1  22   -4.10    6.00
  14   1  23    1.50    6.10
  14   1  24   -3.10    5.70
  14   1  25    7.10    5.80
  14   1  26    1.20    6.30
  14   1  27    6.70    6.50
  14   1  28    2.50    6.00
  14   2  12    8.40    5.00
  15   2  19    3.00    6.10
  15   2  29    0.80    6.00
  15   2  30    3.90    6.70
  15   2  31    1.10    6.20
  -8  -2  17    2.60    3.00
  -8  -2  32    2.50    6.30
  -8  -1  10   53.79    2.60
  -8  -1  39   -4.80    6.80
  -7  -2  35   -4.80    5.70
  -7  -1  41   -3.70    6.50
  -6  -3  22    1.70    4.50
  -6  -3  23   22.60    5.10
  -6  -3  24   -4.00    4.60
  -6  -3  25   50.99    6.20
  -6  -3  26   -1.40    4.90
  -6  -3  27   26.20    5.90
  -6  -3  28    4.00    5.60
  -5  -3  31   -0.50    5.80
  -5  -3  32   30.00    6.90
  -5  -2  39   -0.50    6.70
  -4  -3  33   12.90    5.50
  -4  -2  40   -4.80    6.40
  -3  -2  41   -1.30    7.20
  -2  -3  36    3.50    7.50
  -2  -2  42   -2.10    6.90
  -1  -3  13  152.68    5.10
  -1  -3  36    7.20    6.10
  -1  -3  37   19.30    7.60
  -1  -2  42    0.60    7.50
   0  -2  42   -6.70    8.30
   1  -3  13  150.78    5.30
   1  -3  36    5.70    5.80
   1  -3  37   15.90    7.40
   2  -3  13   67.39    4.90
   2  -3  36   13.40    7.00
   3  -3  14  677.73   11.40
   3  -3  35    8.70    6.00
   3  -2   8   57.69    3.40
   3  -2  41    1.00    6.70
   4  -3  15  141.79    6.40
   4  -3  34   -6.80    6.40
   4  -2   9    8.10    2.30
   4  -2  40    3.70    6.40
   5  -3  17    3.70    4.30
   5  -3  32   26.00    7.50
   5  -2  10   -0.10    2.90
   5  -2  39    2.40    6.50
   6  -3  20   44.10    5.70
   6  -3  29   16.60    6.90
   6  -2  38    7.30    7.50
   7  -2  36   20.70    7.50
   8  -1  40   -1.20    7.80
   9  -1  12    0.90    3.60
   9  -1  37    3.80    6.80
   9  -1  38   -1.90    8.10
  10  -1  15    3.30    4.90
  10   0   9   -0.10    3.00
  11  -1  20   -0.50    5.50
  11  -1  21   28.80    6.30
  11  -1  22   15.60    5.50
  11  -1  27    0.60    5.50
  11  -1  29   19.50    7.60
  11  -1  30    5.30    6.80
  11   0  37    4.10    6.30
  11   0  38   -4.70    8.30
  12   0  16  231.78    9.00
  12   0  33    4.50    6.10
  12   0  34    2.30    7.50
  13   1  13  215.78    9.20
  14   1  19   16.40    5.90
  14   1  20    0.20    5.00
  14   1  29   12.70    6.70
  14   1  30   -4.60    6.60
  14   1  31    3.60    6.40
  15   2  17   20.00    6.50
  -9  -2  22   37.30    5.00
  -9  -2  23    1.40    4.40
  -9  -2  24    5.10    4.70
  -9  -2  25    7.40    5.30
  -9  -2  26   46.80    6.00
  -9  -2  27   -1.90    5.50
  -9  -2  28    4.70    5.40
  -8  -2  33    2.60    6.40
  -8  -2  34    4.80    6.40
  -8  -1  40   -9.40    6.90
  -7  -2  36   17.50    6.50
  -6  -3  20   38.00    4.70
  -6  -3  21   -1.80    3.60
  -6  -3  29   16.40    6.00
  -6  -3  30   -2.50    5.40
  -6  -2  38    3.00    6.00
  -5  -3  17    8.60    3.10
  -5  -3  33   19.80    6.80
  -5  -2  40   -3.20    6.30
  -4  -3  15  146.39    5.50
  -4  -2  41   14.40    7.00
  -3  -3  36   -1.10    6.30
  -3  -2  42    9.00    7.90
  -2  -3  13   69.29    4.20
  -2  -3  37   17.80    6.90
  -1  -4  25   19.00    5.50
  -1  -3  38   -1.00    6.80
  -1  -2  43    2.20    7.60
   0  -4  23   -4.40    5.00
   0  -4  24  177.88    8.90
   0  -4  25   -5.10    5.70
   0  -4  26   26.30    6.40
   0  -4  27   -7.10    5.50
   0  -2   7    1.00    1.80
   0  -2  43   -7.20    7.80
   1  -4  24    3.10    5.40
   1  -4  25   17.40    5.80
   1  -4  27   30.20    6.40
   2  -3  37   16.20    6.00
   2  -2  43   -4.80    8.40
   3  -3  36    4.30    5.80
   3  -3  37   14.70    7.30
   3  -2  42   11.90    8.40
   4  -3  35   16.10    6.50
   4  -3  36    5.30    6.90
   4  -2  41    8.60    6.80
   5  -3  16   50.19    4.80
   5  -3  33   13.80    6.30
   6  -3  19   15.20    4.80
   6  -3  30   -2.50    5.40
   6  -3  32    3.70    6.40
   6  -2  11    2.20    3.60
   6  -2  39    9.40    7.00
   7  -3  25    3.00    6.00
   7  -2  37   -3.70    7.60
   8  -2  34   -2.00    5.70
   8   0   5    2.70    2.60
   9  -2  30   15.00    5.90
   9  -2  31    1.30    6.60
   9  -1  39   -2.60    7.60
  10  -1  14    3.30    4.20
  11  -1  19   51.29    6.60
  11  -1  31    0.10    6.80
  11  -1  32    5.00    7.00
  12   0  15   -2.10    5.10
  12   0  35   -6.20    7.50
  13   0  21    5.50    5.50
  13   0  22    6.60    6.00
  13   0  23   -9.20    5.80
  13   0  24   -5.50    6.10
  13   0  25    4.10    5.90
  13   0  26    7.20    6.10
  13   0  27  -12.60    6.10
  13   0  28   -1.30    6.80
  13   0  29   -1.40    6.30
  13   2   8    1.70    3.80
  14   1  18    5.20    5.50
  14   1  32    1.60    7.00
  14   1  33    8.10    7.00
  14   2  11  219.48    8.30
  14   3   7   10.20    3.70
  15   2  16    1.20    5.80
  -9  -2  29    4.40    5.60
  -9  -2  30   18.90    6.10
  -9  -1  12    3.20    2.20
  -8  -2  16   -0.30    2.10
  -8  -2  35    7.50    6.70
  -7  -2  37   -1.80    5.90
  -6  -3  31   23.90    6.90
  -6  -3  32   -3.50    6.30
  -6  -2  39    4.70    6.30
  -5  -3  34    9.30    6.70
  -5  -2  41    3.00    6.30
  -4  -3  36   -0.20    7.00
  -4  -2  42   -4.40    7.30
  -3  -3  37   11.80    7.00
  -3  -2   8   57.59    2.70
  -3  -2  43   -4.00    7.60
  -2  -4  28    1.60    5.50
  -2  -3  38    7.50    6.90
  -2  -2  43   -4.20    7.60
  -1  -4  23   15.40    4.60
  -1  -4  24    7.80    4.30
  -1  -4  26   -1.80    4.80
  -1  -3  12  169.68    5.50
  -1  -3  39    8.60    7.20
  -1  -2   7   40.70    2.60
   0  -4  21    5.30    4.90
   0  -4  22  204.28    8.20
   0  -4  28   40.30    5.90
   0  -4  29   -0.80    5.80
   0  -4  30    9.80    6.20
   0  -3  12  537.25    9.00
   1  -4  21  165.78    8.30
   1  -4  23   13.50    4.70
   1  -4  28    8.40    5.20
   1  -4  29   -2.20    6.00
   1  -4  30    4.10    5.90
   1  -3  12  184.38    5.80
   1  -3  39   10.00    7.40
   2  -4  23   57.39    6.60
   2  -4  26   28.10    5.60
   2  -4  27   32.70    6.50
   2  -4  28    8.00    6.10
   2  -4  29   10.60    6.10
   2  -3  38    5.20    5.80
   3  -3  13  101.19    5.20
   3  -3  38    8.90    7.20
   3  -2  43    0.20    7.70
   4  -3  14    7.20    3.00
   4  -3  37   27.40    7.80
   4  -2  42   -7.70    7.00
   5  -3  35    6.90    7.10
   5  -2  41    3.30    6.40
   5  -1   5  210.78    4.80
   6  -3  18   -0.30    4.10
   6  -3  33   -3.90    6.60
   7  -3  21    0.10    5.30
   7  -3  23   39.20    6.00
   7  -3  24   48.40    6.20
   7  -3  26   -5.50    5.30
   7  -3  27   17.20    5.60
   7  -3  28   17.40    6.10
   7  -3  29   -4.10    6.20
   7  -3  30   21.20    7.10
   8  -2  36    0.10    7.20
   8  -1   9    0.00    2.90
   9  -2  18   34.90    5.60
   9  -2  32    3.40    5.90
   9  -2  33    6.00    6.90
   9  -1  11   18.70    3.70
   9  -1  40   -8.70    8.10
   9   1   3  111.99    3.90
  11  -1  17    0.80    5.10
  11  -1  18  116.09    7.10
  11   0  11    2.60    3.50
  12   0  14  194.98    8.10
  12   0  36   -3.80    7.40
  12   0  37   -7.00    7.60
  12   1   9    8.80    4.10
  13   0  20   -6.90    5.80
  13   0  30   -2.90    6.60
  13   0  31    4.10    6.70
  13   0  32   -3.80    6.60
  13   1  12    8.50    5.20
  14   1  17    5.60    5.30
  14   1  34    5.00    7.60
  15   2  15   15.50    6.20
  -9  -2  20    2.50    3.80
  -9  -2  31    4.70    6.00
  -9  -2  32    8.00    6.20
  -8  -2  36    5.10    7.10
  -7  -3  24   49.50    5.60
  -7  -3  25    7.40    5.00
  -7  -3  26   -2.10    5.10
  -7  -3  27   15.20    5.50
  -7  -2  38    4.30    5.80
  -6  -3  33    9.70    6.10
  -6  -2  40    0.90    6.40
  -5  -3  35    5.80    6.40
  -5  -3  36    0.50    6.60
  -5  -2  42    7.50    7.20
  -4  -3  14    8.80    3.40
  -4  -3  37   19.50    7.20
  -4  -2  43   14.60    7.50
  -3  -4  24   -2.20    4.50
  -3  -4  25    9.60    4.80
  -3  -4  26   40.50    6.20
  -3  -4  27   -2.20    5.40
  -3  -4  28   -2.70    5.70
  -3  -3  38   14.70    6.90
  -2  -4  30    9.20    6.20
  -2  -3  39   -5.50    6.80
  -1  -4  20   -1.00    4.00
  -1  -3  40    5.40    7.30
   0  -4  20    3.90    3.70
   0  -4  31    2.10    5.20
   0  -4  32    6.50    7.00
   1  -4  20    4.40    3.80
   1  -4  31   15.80    5.90
   1  -4  32   -1.90    6.60
   1  -3  40    2.90    8.30
   2  -4  20   73.69    6.50
   2  -4  21   -3.10    4.30
   2  -4  31   25.20    7.10
   2  -3  12  658.23   10.40
   2  -3  40    7.10    8.10
   2  -2   7   91.99    3.40
   3  -4  23    8.90    4.90
   3  -4  24   -1.60    4.80
   3  -4  25   -0.70    5.10
   3  -4  26   38.50    6.00
   3  -4  27    0.80    5.20
   3  -4  28    4.40    5.20
   3  -4  29   -2.90    6.00
   3  -4  30   10.40    6.80
   3  -3  39   -4.20    7.40
   4  -3  38   -0.50    7.40
   4  -2  43    5.90    6.90
   5  -3  36   -3.90    6.20
   5  -3  37   -5.50    7.10
   5  -2  42    5.60    6.30
   6  -3  17  133.49    6.40
   6  -3  34    8.90    5.60
   6  -3  35   20.40    7.60
   6  -2  10    8.60    3.20
   6  -2  41    4.50    7.80
   7  -3  20   91.39    7.10
   7  -3  31   10.50    5.80
   7  -3  32    4.90    6.70
   7  -2  39    4.60    6.40
   7  -2  40   -5.20    7.50
   7  -1   7   28.50    3.20
   8  -2  38    1.40    7.80
   9  -2  34   -0.10    5.80
  10  -2  22   -1.00    5.80
  10  -2  23    7.30    5.70
  10  -2  24  127.89    8.70
  10  -2  25    4.60    5.50
  10  -2  26   10.90    5.50
  10  -1  13   50.39    4.90
  10  -1  38   -2.80    6.60
  10   0   8   70.19    4.70
  11  -1  16   19.80    5.30
  11  -1  35   -4.00    7.90
  12  -1  24    1.80    6.70
  12  -1  25    1.90    6.70
  12  -1  26    3.70    6.80
  12  -1  27   -1.00    7.10
  12  -1  28   -1.00    6.50
  12  -1  29   -1.20    6.50
  12   2   5    7.80    3.20
  13   0  18    1.20    5.50
  13   0  33    1.10    7.10
  13   0  34   -0.70    7.10
  14   1  16   30.30    6.20
  15   1  25    4.40    6.50
  15   1  27    6.00    6.50
  16   2  23   -0.70    6.80
  16   2  24    3.00    6.30
  16   2  25   -2.70    5.60
  16   2  26    0.40    5.70
  16   2  27   -0.10    5.90
  16   2  28    0.40    6.40
  16   2  29    4.80    5.80
  16   2  30    5.20    6.50
  17   3  28    4.70    6.90
  -8  -2  37    6.00    6.80
  -7  -3  29    0.00    4.90
  -7  -3  30   19.80    6.30
  -7  -3  31   19.70    6.40
  -6  -3  18   -4.50    3.00
  -6  -3  34    1.10    6.60
  -6  -2  11    0.00    1.20
  -5  -3  37    1.30    6.30
  -4  -3  38   -6.00    6.30
  -3  -4  22    3.80    5.00
  -3  -4  23    5.80    5.00
  -3  -4  29    7.60    5.70
  -3  -4  31    4.40    6.20
  -3  -3  39    5.70    6.60
  -2  -4  31   21.60    5.70
  -2  -4  32   12.10    6.90
  -2  -3  12  656.13    9.40
  -2  -3  40    4.00    7.30
  -1  -3  41   -1.20    7.50
   0  -4  19   -3.80    3.30
   0  -4  33   -1.10    5.60
   0  -3  11   -1.00    2.60
   0  -3  41    2.80    8.60
   1  -4  19   73.49    5.20
   1  -4  33   30.10    6.10
   1  -4  34   -1.10    6.50
   2  -4  19   57.49    5.50
   2  -4  32   13.30    5.90
   2  -4  33    6.00    6.50
   2  -3  41   11.20    8.60
   3  -4  20   -5.00    5.10
   3  -4  21   15.30    4.70
   3  -4  31    8.70    5.80
   4  -4  22   16.10    5.80
   4  -4  23   21.60    5.80
   4  -4  25   14.70    5.30
   4  -4  26    4.90    5.30
   4  -4  27    5.40    5.30
   4  -4  28   44.90    6.60
   4  -4  29   -7.80    6.20
   4  -4  30    3.10    6.70
   4  -3  13  673.93   11.10
   4  -3  39   -3.80    7.90
   4  -1   4  221.28    4.50
   5  -3  14  813.42   13.10
   6  -3  16   92.79    5.70
   6  -3  36    4.00    6.70
   6  -2  42   -0.60    7.70
   7  -3  18  285.17    9.80
   7  -3  19    0.80    4.40
   7  -3  33    4.00    5.60
   7  -2  41   -4.80    8.10
   8  -3  23   29.40    6.50
   8  -3  24    0.30    5.80
   8  -3  25   24.10    6.70
   8  -3  26   -3.30    5.90
   8  -3  27   38.50    7.00
   8  -3  30    2.10    6.40
   8  -2  39    2.30    8.20
   9  -2  16   89.89    6.70
   9  -2  36   10.10    7.90
   9  -1  10    1.00    3.30
   9   0   6  208.28    5.80
  10  -2  20   28.40    6.20
  10  -1  39   -7.40    6.40
  11  -1  36  -12.50    7.90
  11   0  10   20.60    4.10
  11   1   6   16.40    3.70
  11   2   3    7.10    2.80
  12  -1  21   -1.50    6.20
  12  -1  22    6.40    5.70
  12  -1  30   11.20    6.90
  12  -1  31   -2.20    7.20
  12   0  13   -3.40    3.90
  12   3   2    3.00    2.30
  13   0  17    4.90    5.30
  13   0  35    8.70    7.60
  13   1  11   95.69    6.40
  13   3   4   34.00    3.40
  14   1  15   29.80    6.50
  15   1  22   -1.90    6.10
  15   1  23   13.10    6.40
  15   1  24   -3.50    5.80
  15   1  28    5.70    6.20
  15   1  29    2.20    7.00
  15   1  30    7.10    6.40
  15   1  31   24.00    7.60
  15   2  14    2.70    5.50
  16   2  20   15.90    6.60
  16   2  21    7.60    6.10
  -9  -2  34    3.70    6.30
  -8  -2  38    2.40    6.70
  -7  -3  21    0.90    3.40
  -7  -3  32    1.60    6.00
  -7  -2  40    1.50    6.20
  -6  -3  35   13.20    6.60
  -6  -3  36   -2.80    5.90
  -6  -2  42   -3.50    6.40
  -5  -3  15  245.98    6.60
  -5  -3  38   15.80    7.40
  -4  -4  23   19.20    5.10
  -4  -4  24    1.20    5.10
  -4  -4  25   11.80    5.80
  -4  -4  26    4.50    5.30
  -4  -4  27    0.00    5.30
  -4  -4  28   47.70    7.10
  -4  -4  29   -0.40    6.10
  -4  -3  39   -1.80    6.60
  -3  -4  20   -0.10    4.10
  -3  -4  32   10.00    7.00
  -3  -4  33   -2.10    6.40
  -3  -3  40   -0.80    6.80
  -2  -4  33    0.00    5.60
  -2  -4  34   -2.80    7.10
  -2  -3  41    4.00    7.80
  -1  -4  18   40.70    4.80
  -1  -4  34    0.50    6.20
  -1  -4  35   14.80    7.20
  -1  -3  11  124.29    4.60
   0  -4  18  204.68    7.10
   0  -3  42    4.10    7.80
   1  -4  18   40.00    4.40
   1  -4  35   19.80    7.00
   1  -3  11  132.59    4.80
   2  -4  18  177.88    7.60
   2  -4  34    4.50    5.80
   2  -4  35    3.30    6.80
   2  -3  11  148.19    5.60
   2  -3  42    5.50    8.40
   3  -4  19   24.70    4.90
   3  -4  33   -5.40    5.70
   3  -4  34   -2.20    7.00
   3  -2   7  219.48    5.10
   4  -4  31    8.00    6.20
   4  -4  32    4.60    6.30
   4  -3  40   11.30    6.50
   5  -4  24    1.60    6.40
   5  -4  25   13.70    6.10
   5  -4  26    8.20    6.40
   5  -4  27    8.90    6.10
   5  -4  28    1.60    6.40
   5  -4  29    1.60    6.20
   6  -3  15    0.70    4.10
   6  -3  37   13.30    6.50
   6  -3  38    0.70    7.20
   7  -3  35    2.00    7.00
   7  -3  36    5.80    6.90
   8  -3  21   12.40    5.60
   8  -3  31   13.60    7.00
   8  -3  32   -0.80    7.10
   8  -2  40   -7.40    8.10
   8  -1   8    5.70    2.90
   9  -2  15    0.10    4.30
   9  -2  37    2.60    6.50
   9  -2  38   -6.50    8.10
  10  -1  12  146.69    6.40
  11  -1  15   45.90    6.00
  12  -1  19    4.10    5.40
  12  -1  20    0.60    5.60
  12  -1  33    8.80    7.10
  12  -1  34   -0.80    7.50
  12   1   8    1.40    3.90
  13   0  16    6.10    4.70
  14   0  23   -6.50    6.00
  14   0  24   54.29    7.70
  14   0  25   -0.90    6.50
  14   0  26    6.10    6.70
  14   0  27    0.80    6.40
  14   0  28    2.20    6.60
  14   0  29    1.20    6.30
  14   0  30    3.40    6.70
  14   1  14    0.90    5.70
  15   1  20    2.40    5.40
  15   1  21    5.90    5.60
  15   2  13   18.80    5.60
  16   2  19   -5.90    5.90
 -10  -2  25    6.20    5.50
 -10  -2  26    9.20    5.30
  -8  -2  39    2.80    7.00
  -7  -3  20   93.09    5.40
  -7  -3  33   -3.50    5.60
  -7  -3  34   14.40    6.40
  -7  -2  41   -3.30    6.30
  -6  -3  37   13.80    6.80
  -4  -4  22   17.70    5.20
  -4  -4  31    2.90    6.30
  -4  -4  32    8.30    6.10
  -4  -3  13  676.53    9.80
  -4  -3  40    8.80    6.70
  -3  -4  34   -8.00    7.00
  -3  -3  41    6.80    7.60
  -2  -4  35   12.30    7.10
  -2  -4  36   -6.30    6.80
  -1  -4  17  160.58    6.60
  -1  -4  36   -2.20    6.50
  -1  -3  43    8.80    7.90
   0  -4  17   -0.20    3.20
   0  -3  43    0.10    8.00
   1  -4  36   -6.80    5.70
   1  -4  37    1.20    6.70
   2  -4  17  149.39    6.90
   2  -4  36   -3.00    6.60
   2  -3  43   -3.70    8.50
   3  -4  35   20.00    6.10
   4  -4  19   42.30    5.90
   4  -4  20  231.18    8.80
   4  -4  33   -1.70    5.70
   4  -4  34   -5.70    6.60
   4  -3  12  452.15    9.00
   4  -3  41   -3.20    7.10
   5  -4  21   10.30    5.40
   5  -4  22   44.60    6.50
   5  -4  23    2.20    4.80
   5  -4  32   14.60    7.70
   5  -3  13   18.80    3.80
   5  -3  40   -0.50    6.50
   6  -3  39    5.00    8.00
   7  -3  37    1.30    7.90
   8  -3  19   -1.80    5.50
   8  -3  20    0.80    4.40
   8  -3  33   12.80    6.10
   9  -3  27   -3.10    6.10
   9  -3  28    2.90    6.20
   9  -2  39    5.90    8.00
  10  -2  18   19.00    5.70
  10   1   4    5.00    2.40
  11  -2  23    6.10    6.50
  11  -2  24    5.30    6.70
  11  -2  25    1.00    6.20
  11  -2  26    7.40    6.70
  11  -2  27   -1.10    6.50
  11  -2  28   -1.30    6.90
  11  -2  29   -0.30    7.30
  11  -2  30    5.10    6.70
  11  -1  14   81.79    6.20
  12  -1  18   38.90    6.40
  12   0  12    5.10    3.80
  14   0  22   17.90    6.00
  14   0  31    4.40    6.50
  14   0  32   -0.50    7.50
  14   0  33   -4.10    7.20
  15   1  19   98.09    8.60
  16   2  18   26.70    6.50
 -10  -2  23    1.40    4.40
 -10  -1  14    0.30    2.30
  -8  -3  24   -0.60    5.10
  -8  -3  25   22.20    5.90
  -8  -3  26   -4.40    5.20
  -8  -3  27   36.90    6.20
  -8  -3  28   10.60    5.70
  -8  -3  29    8.40    6.20
  -8  -3  30    4.20    6.30
  -7  -3  19    3.50    3.50
  -7  -3  35    4.30    6.70
  -6  -3  16   98.39    5.00
  -6  -3  38    3.60    6.70
  -5  -4  24    6.70    4.90
  -5  -4  26   12.50    5.80
  -5  -4  27    2.30    5.50
  -5  -4  28    4.70    5.60
  -5  -4  29    4.70    5.90
  -5  -4  30   81.99    7.50
  -5  -3  14  788.92   10.80
  -5  -3  40    2.50    6.60
  -4  -4  21   28.00    4.80
  -4  -4  33   -0.60    6.20
  -4  -4  34   -1.90    6.40
  -4  -3  41   -2.70    6.60
  -3  -4  35    2.60    7.00
  -3  -4  36   12.20    7.30
  -3  -3  42   13.20    7.90
  -2  -4  17  133.69    6.50
  -2  -4  37   -3.80    7.00
  -2  -3  43   -2.40    7.70
  -1  -4  38    2.80    7.60
   0  -4  16   25.60    4.40
   1  -4  16  133.99    6.30
   1  -4  38    6.60    7.10
   2  -4  37    4.60    5.80
   2  -4  38   24.50    7.60
   3  -4  37    2.10    7.00
   3  -3  11    3.00    3.00
   3  -3  43   10.60    8.90
   4  -4  18  187.38    7.70
   4  -4  35   37.30    7.30
   4  -4  36    4.60    6.90
   4  -3  42    6.50    7.00
   5  -4  33   15.70    6.20
   5  -4  34    0.00    7.60
   5  -3  41   -3.00    6.50
   5  -2   8  152.58    4.90
   6  -4  24   38.30    6.60
   6  -4  25   16.00    5.40
   6  -4  26   13.50    5.70
   6  -4  27    0.60    5.30
   6  -4  28   22.10    6.40
   6  -4  29   11.60    6.00
   6  -4  30   -7.70    6.50
   6  -4  31   16.20    7.40
   6  -3  14    1.00    3.40
   6  -3  40   -5.40    7.40
   6  -2   9   21.10    3.00
   6   0   2  143.89    3.60
   7  -3  16   34.50    4.80
   8  -3  35    3.90    5.90
   8  -3  36    1.50    7.50
   8  -2  12   18.30    3.40
   8   0   4 1287.27   11.60
   9  -3  29    5.40    5.70
   9  -3  31   -4.00    6.40
   9  -3  32   -7.90    6.70
   9  -2  14   27.20    4.80
   9  -2  40   -6.50    8.30
   9  -1   9   38.30    3.60
  10  -2  17   33.10    5.80
  10  -2  37    4.30    8.00
  10  -1  11   46.80    4.60
  10   0   7   -2.30    3.20
  11  -2  21   36.60    6.80
  11  -2  22   40.10    7.00
  11  -2  31    0.80    6.10
  11  -2  32    2.70    7.20
  11   0   9   -3.20    3.70
  12  -1  17    5.60    5.50
  12  -1  36    1.00    6.60
  12  -1  37    1.00    7.70
  13  -1  23   76.49    8.00
  13  -1  24   -4.90    6.40
  13  -1  25   36.30    7.80
  13  -1  27    4.60    6.30
  13  -1  28    3.40    6.80
  13  -1  29    8.30    6.90
  13  -1  30   -7.10    7.10
  13  -1  31   10.10    6.40
  13   0  15    0.20    5.20
  13   1  10   25.30    4.90
  14   0  34   10.70    7.60
  14   1  13   -5.80    5.60
  14   2   9   50.19    5.10
  15   1  18    5.80    6.20
  16   2  17   12.40    5.90
 -10  -2  22    0.00    3.20
  -9  -2  17   15.60    3.10
  -8  -3  22   -2.40    4.60
  -8  -3  31   19.50    6.80
  -8  -3  32    1.70    6.40
  -8  -3  33   10.60    6.80
  -7  -3  18  281.57    8.10
  -7  -3  37   -1.00    6.60
  -6  -3  39    2.60    6.50
  -5  -4  22   46.70    5.30
  -5  -4  23    6.60    4.90
  -5  -4  31    0.30    6.20
  -5  -4  32   18.70    6.80
  -5  -4  33   15.70    6.30
  -5  -3  41   -2.00    6.70
  -4  -4  20  227.08    7.90
  -4  -4  35   39.30    7.60
  -4  -3  42   -2.10    7.60
  -3  -4  37    7.40    7.60
  -3  -3  43    7.30    8.10
  -1  -4  16  156.18    5.90
  -1  -4  39   -2.70    7.00
   0  -3  10   12.40    2.30
   0  -2   6  493.25    6.30
   1  -4  39    3.60    7.40
   1  -3  10  342.07    7.00
   1  -2   6  398.06    5.90
   2  -4  16   19.40    3.90
   2  -4  39   15.20    9.30
   3  -4  38   -2.00    7.10
   4  -4  37   13.10    7.40
   5  -4  19   14.20    5.30
   5  -4  35   -2.40    5.90
   5  -4  36   30.80    7.90
   5  -3  12  212.78    6.90
   5  -3  42    2.40    7.40
   6  -4  21    0.80    5.30
   6  -4  22   -5.20    4.70
   6  -4  32   -6.50    5.80
   6  -4  33    2.40    6.90
   6  -4  34    3.20    7.20
   6  -3  41   -5.70    7.60
   7  -3  39    0.70    6.20
   8  -3  37    2.40    7.90
   9  -3  33   18.70    7.40
  10  -2  16    1.10    5.40
  10  -2  38   -4.30    6.70
  10  -2  39   -7.30    8.30
  11  -2  20   11.90    6.50
  11  -2  34    7.70    7.50
  11  -2  35   -0.20    8.40
  11  -1  13  169.98    7.40
  12   0  11   -1.00    4.40
  13  -1  21   17.20    6.10
  13  -1  22    3.80    6.60
  13  -1  32   -2.50    7.00
  13  -1  33    6.50    8.10
  13   0  14   16.00    5.80
  14   0  19   -3.90    5.50
  15   1  17   24.30    6.50
  15   2  12   25.90    5.60
  16   1  26    1.40    5.90
  16   1  27    4.90    6.10
  16   1  28    0.00    5.90
  16   1  29   -1.60    6.20
  16   1  30    9.20    6.70
  17   2  27   -1.40    6.90
  17   2  28   -3.40    6.80
  -8  -3  21    9.60    4.50
  -8  -3  34   -2.80    6.20
  -7  -3  38   14.90    7.00
  -6  -4  26   11.20    5.60
  -6  -4  27   -1.20    5.70
  -6  -4  28   25.40    5.70
  -6  -4  29   14.80    6.40
  -6  -3  15    0.40    3.10
  -5  -4  21    7.20    4.10
  -5  -4  34    2.70    6.70
  -4  -4  19   50.39    4.90
  -4  -4  36    3.10    6.60
  -4  -4  37    7.20    6.90
  -3  -4  38   -4.00    6.70
  -3  -2   7  229.38    4.20
  -2  -4  16   17.00    4.00
  -2  -4  39   16.40    7.20
  -1  -4  40    1.50    7.80
  -1  -3  10  338.67    6.70
  -1  -2   6  415.96    5.70
   0  -5  26   21.50    6.20
   0  -5  27   -1.50    5.70
   0  -5  28   -4.70    5.90
   0  -5  29   -3.80    5.80
   0  -4  15    0.50    3.20
   0  -4  40   -3.10    8.00
   1  -5  26   16.30    6.00
   1  -5  27   -3.40    6.20
   1  -5  28    4.60    6.20
   1  -5  30   28.90    6.60
   1  -4  15   12.20    3.60
   2  -5  28   -3.40    6.00
   2  -4  15  132.49    6.30
   2  -4  40   -6.40    7.90
   2  -2   6  674.23    7.90
   3  -4  16   39.60    4.20
   3  -4  40    4.70    7.80
   3  -1   3    0.50    1.40
   4  -4  17    2.90    3.50
   4  -4  38   29.50    7.70
   4  -4  39   17.30    8.80
   4  -3  11  289.57    7.20
   5  -4  18   86.49    6.50
   5  -4  37    0.30    7.10
   5  -1   4  753.42    8.20
   6  -4  20   23.20    6.20
   6  -4  35   11.00    7.30
   6  -4  36  -11.80    7.00
   6  -3  13  385.16    9.20
   7  -4  23   22.40    6.10
   7  -4  24    6.50    5.90
   7  -4  25    0.80    5.20
   7  -4  27    8.10    5.90
   7  -4  28   -2.90    5.50
   7  -4  29    1.20    5.70
   7  -4  30   28.90    6.70
   7  -4  31    1.70    6.60
   8  -3  38   -2.30    6.40
   8  -3  39   -4.60    8.60
   8  -2  11   40.20    4.60
   8  -1   7  574.04    9.20
   9  -3  35    2.70    6.40
   9  -3  36    5.10    8.40
   9  -2  13    4.50    4.00
   9   0   5    2.00    2.80
  10  -3  25   -0.30    6.20
  10  -2  15  156.38    7.50
  11  -2  19    0.90    5.60
  12  -2  25   11.80    6.50
  12  -2  26   -1.00    6.70
  12  -2  27    6.80    6.80
  12  -2  29    4.40    6.80
  12  -2  30   11.50    6.90
  13  -1  20    9.50    5.90
  13  -1  35    4.70    7.50
  13   2   6   -2.20    3.50
  14   0  18   91.99    7.40
  14   1  12   94.89    7.00
  15   0  25    2.80    6.70
  15   0  27    3.60    6.00
  15   0  28    1.30    6.10
  15   0  29   -6.00    6.30
  15   0  30   10.30    7.30
  15   1  16    3.10    5.90
  16   1  23    8.60    7.20
  16   1  24    5.80    6.40
  -9  -1  11   12.00    2.00
  -8  -3  35    4.20    6.80
  -7  -3  17    3.00    3.50
  -7  -3  39    3.60    6.20
  -6  -4  24   31.40    5.60
  -6  -4  30   -3.00    5.50
  -6  -4  31   15.90    6.70
  -6  -4  32    2.90    6.00
  -6  -3  41   -1.30    6.80
  -5  -4  20   -0.20    3.80
  -5  -4  35    1.10    6.40
  -5  -4  36   28.40    7.40
  -4  -4  18  194.28    7.10
  -3  -4  39    6.40    6.90
  -2  -4  40    0.20    7.20
  -1  -5  25    1.50    5.70
  -1  -4  15   10.00    2.80
  -1  -4  41  -14.70    7.70
   0  -5  23   -0.10    5.40
   0  -5  24   73.69    6.90
   0  -5  25    1.40    4.70
   0  -5  30   52.29    6.90
   0  -5  31    1.60    5.50
   0  -5  32   26.10    7.50
   0  -4  41    3.60    6.60
   1  -5  23   18.40    5.80
   1  -5  24    9.60    5.40
   1  -5  25    2.10    4.80
   1  -5  31   42.10    6.60
   1  -5  32    3.90    6.20
   1  -5  33    1.20    6.30
   2  -5  24   -2.00    5.90
   2  -5  26    9.70    4.90
   2  -5  27    1.20    5.20
   2  -5  29   14.90    5.50
   2  -5  30    8.40    5.80
   2  -5  31   34.40    7.20
   2  -5  32   26.30    7.10
   2  -4  41    4.20    7.90
   3  -5  25   23.40    6.20
   3  -5  27   -6.40    6.20
   3  -5  28   -4.80    6.40
   3  -5  29    7.30    6.50
   3  -5  31    0.90    6.50
   3  -4  15    6.40    4.00
   3  -4  41   -3.40    8.50
   3  -3  10 1331.17   14.10
   4  -4  16   -1.10    2.90
   4  -4  40    3.50    8.00
   5  -4  17  111.39    6.80
   5  -4  38    0.80    6.60
   5  -4  39   -3.50    7.90
   6  -4  37    3.90    8.20
   7  -4  22    4.00    5.60
   7  -4  33   -0.50    5.90
   7  -4  34    0.90    6.80
   7  -4  35    4.50    6.90
   8   1   1  125.69    3.20
   9  -3  37   -6.20    8.00
   9  -3  38   -6.30    8.00
  10  -3  23   26.10    6.80
  10  -3  24   24.00    5.90
  10  -1  10    6.70    3.70
  11  -2  18    4.70    5.50
  11  -1  12   18.00    4.20
  11   1   5  142.79    5.30
  12  -2  23    6.10    6.80
  12  -2  31    0.60    6.30
  12  -2  32   -2.50    6.90
  12  -2  33    9.30    7.60
  12  -1  15    6.50    5.20
  13  -1  19   60.99    7.40
  13   0  13   -0.70    5.90
  13   1   9   -0.40    4.30
  14   0  17    0.90    5.30
  15   0  23   -2.80    5.80
  15   0  24    3.30    5.80
  15   0  31   -6.00    6.60
  15   0  32   12.00    7.30
  16   1  21    3.90    6.00
  16   1  22    4.70    6.00
  -9  -3  27    0.70    5.70
  -9  -3  28    1.90    5.90
  -9  -3  30   -2.20    6.10
  -9  -3  31    0.30    6.10
  -8  -3  37    0.30    6.90
  -7  -3  40   10.20    6.10
  -6  -4  23   51.69    5.90
  -6  -4  33   -2.10    6.00
  -6  -4  34    4.70    6.40
  -5  -4  37   -2.00    7.30
  -3  -4  40    1.00    6.00
  -3  -4  41    1.80    7.50
  -2  -5  27    0.40    4.70
  -2  -5  28   -7.00    4.90
  -2  -5  29    9.20    5.20
  -2  -5  30    7.20    5.50
  -2  -5  31   36.40    7.00
  -2  -5  32    6.70    7.10
  -2  -5  33    3.00    6.70
  -2  -4  15  131.89    6.00
  -2  -4  41   -5.80    6.70
  -2  -3  10    7.00    2.50
  -1  -5  23   20.10    5.60
  -1  -5  24    9.30    4.70
  -1  -5  34    4.70    7.50
  -1  -4  42    2.70    7.30
   0  -5  22  227.18    9.40
   0  -4  14  401.16    8.90
   0  -4  42   14.50    7.10
   0  -4  43   -3.30    8.10
   1  -5  22   -1.90    5.20
   1  -5  34    2.70    5.80
   1  -5  35    4.30    7.50
   1  -4  14    6.60    3.00
   2  -5  22   57.59    7.00
   2  -5  23   61.99    6.10
   2  -5  33   -9.00    5.80
   2  -5  34   -2.00    6.80
   2  -5  35   -0.20    6.70
   2  -4  42    8.20    7.30
   3  -5  23   27.80    6.60
   3  -5  24    1.80    4.90
   3  -5  32   12.80    6.00
   3  -5  33   -0.60    6.50
   3  -5  34   15.00    7.10
   3  -4  42   -0.70    8.70
   3  -2   6  559.44    7.60
   4  -5  25   -2.80    6.20
   4  -5  26   25.80    7.10
   4  -5  29    0.80    6.40
   4  -5  31    6.50    7.20
   4  -5  32    5.00    6.60
   4  -4  41    4.80    8.60
   5  -4  40    3.10    7.70
   5  -3  11   88.59    5.20
   5  -2   7   70.09    3.70
   6  -4  18   13.60    5.30
   6  -4  38   -0.60    6.70
   6  -4  39   13.90    8.40
   6  -3  12   -0.40    3.80
   7  -4  20   24.60    5.80
   7  -4  21   -1.30    4.80
   8  -4  26   -0.70    5.30
   8  -4  27    9.20    5.40
   8  -4  28   41.70    6.80
   8  -4  29    6.80    5.70
   8  -4  31    2.30    6.50
   8  -4  32   14.10    7.10
   9  -3  18    6.50    5.10
   9  -3  39    5.60    8.40
   9  -1   8   43.80    3.70
   9   1   2    8.40    2.40
  10  -3  21   -2.60    5.60
  10  -3  22   17.70    5.50
  10  -3  36   12.40    8.80
  11  -2  17    3.00    5.60
  12  -2  34   13.00    6.60
  12  -2  35    9.30    8.10
  12  -2  36   -0.20    8.00
  12   0  10  137.09    6.40
  13  -1  18   -5.10    5.80
  14  -1  24    0.40    6.10
  14  -1  25    2.80    6.90
  14  -1  26    1.00    6.10
  14  -1  28    5.90    6.50
  14  -1  29    6.60    6.90
  14  -1  30    3.40    6.50
  14  -1  32   -5.40    7.60
  14  -1  33    4.50    7.30
  14   0  16   20.40    5.90
  14   2   8    3.80    3.80
  15   0  21   -2.20    6.20
  15   0  22   36.70    6.60
  15   1  15   68.29    7.10
 -10  -2  19   16.00    3.70
  -9  -3  25  120.29    7.80
  -9  -3  32    2.00    6.20
  -9  -3  33   24.80    6.70
  -8  -3  19    0.90    3.80
  -8  -3  38    4.90    6.90
  -7  -4  27   12.40    5.70
  -7  -4  28    4.40    5.40
  -7  -4  29   -4.40    5.80
  -7  -4  30   34.00    6.80
  -7  -3  41   -2.30    6.20
  -6  -4  22   -2.70    4.10
  -6  -4  35    8.30    6.20
  -6  -4  36    2.10    6.10
  -5  -4  19   16.20    3.90
  -5  -4  38   -4.50    6.60
  -5  -4  39    2.80    6.70
  -4  -4  17   -0.10    3.70
  -4  -4  40    8.80    6.60
  -3  -5  25   22.60    6.00
  -3  -5  26    1.10    5.90
  -3  -5  27   -3.50    5.80
  -3  -5  28    4.80    6.10
  -3  -5  29   -1.90    6.00
  -3  -5  30   35.40    7.30
  -3  -5  31    0.50    6.30
  -3  -4  42   -5.30    7.60
  -2  -5  34   -4.30    7.00
  -2  -5  35   -4.70    6.90
  -2  -4  43    6.40    8.10
  -1  -5  21    9.80    4.80
  -1  -5  22    2.00    4.40
  -1  -5  35    7.90    6.50
  -1  -5  36   -0.20    6.90
  -1  -4  14    6.80    3.50
   0  -5  21    8.10    4.50
   0  -3   9    1.40    2.30
   1  -5  21    6.20    4.30
   1  -5  36   -0.10    6.00
   1  -5  37    6.00    7.30
   1  -3   9  811.82   10.10
   2  -5  21   11.20    5.00
   2  -5  36   26.10    7.40
   2  -5  37    3.90    6.70
   2  -4  43    0.10    7.10
   2  -3   9  258.77    6.30
   3  -5  22   11.10    5.20
   3  -5  35   11.50    7.50
   3  -4  14    7.00    4.20
   4  -5  23   -1.70    5.90
   4  -5  24   13.80    5.70
   4  -5  33    6.60    5.90
   4  -5  34   -0.20    6.60
   4  -4  15   66.69    5.10
   4  -3  10   13.70    2.90
   5  -5  26   12.90    6.40
   5  -5  28   -4.70    6.30
   5  -5  29   10.60    6.90
   5  -5  31    3.00    6.90
   5  -5  32   -1.80    6.70
   5  -4  16  211.18    7.70
   5  -4  41   11.20    7.10
   6  -4  17  216.28    8.60
   6  -4  40    2.40    8.00
   7  -4  19   16.80    5.90
   7  -4  38   -5.70    8.00
   8  -4  22   14.40    5.70
   8  -4  23   21.00    5.70
   8  -4  34    5.60    6.00
   9  -3  17   19.40    5.50
  10  -3  37    1.60    8.20
  10   0   6   50.29    4.00
  11  -3  26   15.10    6.70
  11  -3  27   -0.10    7.00
  11  -3  28   11.00    7.20
  11  -3  29   24.20    7.70
  11  -3  30   -4.00    7.40
  11  -3  31   -2.00    7.40
  11  -3  32   14.60    7.60
  12  -2  20   82.19    8.00
  12  -1  14   15.60    5.30
  13  -1  17    6.20    5.70
  13   0  12   58.79    6.30
  13   3   3    6.80    3.00
  14  -1  22   -3.60    5.90
  14  -1  23   -0.90    6.40
  14   1  11   29.60    5.70
  15   0  20    6.80    6.20
  15   1  14   19.30    6.30
  16   1  19   23.10    6.60
 -10  -1  13   54.49    2.90
  -9  -3  23   72.09    6.50
  -8  -3  39    3.80    7.30
  -7  -4  25    3.10    5.00
  -7  -4  26   27.00    5.80
  -7  -4  31    6.80    5.50
  -7  -4  32   28.50    6.80
  -7  -4  33    2.50    5.70
  -6  -4  21    2.00    3.90
  -6  -4  37   10.00    6.80
  -6  -3  14    2.10    2.70
  -5  -4  40    0.80    6.70
  -4  -5  27    4.80    5.70
  -4  -5  28    4.70    5.80
  -4  -5  29    1.20    6.10
  -4  -5  30   17.00    6.30
  -4  -5  31    1.90    6.40
  -4  -4  41    0.90    7.20
  -3  -5  23   18.70    5.90
  -3  -5  24    1.70    5.10
  -3  -5  33   -1.80    5.60
  -3  -5  34   17.00    7.00
  -2  -5  36   14.10    7.60
  -2  -4  14  130.29    5.50
  -2  -2   6  663.83    6.80
  -1  -5  20   44.90    5.50
  -1  -5  37    1.10    7.30
  -1  -5  38    8.00    7.70
   0  -5  20    2.30    3.80
   1  -5  20   50.09    5.50
   1  -5  38   11.30    7.90
   2  -5  20    2.50    4.30
   2  -5  38    4.00    7.30
   3  -5  21    2.80    4.70
   3  -5  37    3.40    7.10
   3  -5  38   32.20    8.60
   4  -5  22   12.90    5.00
   4  -5  35    2.50    6.10
   4  -5  36   15.10    7.80
   4  -2   6  751.42    9.30
   5  -5  24  126.69    8.60
   5  -5  25   58.29    7.00
   5  -5  33    4.90    6.30
   5  -5  34   32.60    7.50
   5  -5  35    8.10    7.00
   5  -4  15    2.50    4.20
   6  -4  41    2.60    7.60
   7  -4  18   71.19    6.60
   7  -4  39   -0.10    6.40
   7  -4  40    5.60    7.70
   8  -4  21    6.50    5.50
   8  -4  36    4.70    6.60
   8  -4  37   10.80    7.70
   9  -4  26   35.80    7.50
   9  -4  27   -0.70    6.30
   9  -4  28    4.20    6.40
   9  -4  29   -0.60    6.40
   9  -4  30    8.60    6.80
   9  -4  31   10.40    6.80
   9  -4  32    6.10    7.40
   9  -4  33    3.90    6.80
   9  -2  11   71.59    5.10
  10  -3  19    2.20    5.40
  10  -3  38   -4.30    6.90
  10  -2  13   58.59    5.50
  10  -1   9   19.80    3.70
  11  -3  23   14.00    6.60
  11  -3  24   45.10    7.60
  11  -3  25   32.60    6.50
  11  -3  33    2.60    6.30
  11  -3  34  -16.50    9.10
  11  -1  11   20.50    4.20
  11   2   2   61.59    3.40
  12  -2  19    9.50    6.40
  13  -2  25    4.70    6.50
  13  -2  26   -0.70    7.00
  13  -2  27    7.80    6.80
  13  -2  28    0.10    6.80
  13  -2  29    4.80    6.10
  13  -2  30    8.50    6.60
  13  -2  31   -1.10    6.80
  13  -2  32    2.60    7.30
  13  -2  33   -3.50    7.80
  14  -1  21   10.30    6.20
  14   0  15    3.20    5.80
  15   0  19    2.40    5.80
  16   0  29    7.60    6.70
  16   1  18    0.10    6.00
  17   1  27   -4.70    6.60
  17   1  28   -0.60    6.30
  -9  -3  22    3.60    4.50
  -8  -3  18   14.00    4.00
  -7  -4  24    5.10    4.90
  -7  -4  34    9.10    5.80
  -7  -4  35    3.90    5.70
  -6  -4  20   24.20    4.30
  -6  -4  38   -0.50    6.20
  -6  -4  39   19.80    7.30
  -5  -4  41   12.20    7.00
  -5  -3  12  210.38    5.60
  -4  -5  25   -2.30    5.70
  -4  -5  32    1.90    6.30
  -4  -5  33    8.90    7.00
  -4  -5  34   -1.90    6.30
  -4  -4  16   -0.90    3.10
  -4  -4  42    1.60    6.70
  -3  -5  22   16.00    5.70
  -3  -5  36   -1.90    6.80
  -3  -5  37   -1.70    7.00
  -3  -3  10 1324.57   12.40
  -2  -5  38    4.80    7.30
  -1  -5  39   35.00    8.90
   0  -5  19    0.60    4.20
   0  -5  40    9.60    8.90
   0  -4  13    2.40    2.90
   1  -5  19  202.98    7.70
   2  -5  39   -2.20    7.00
   2  -5  40   -0.40    8.10
   2  -4  13   37.40    4.10
   3  -5  20   85.59    6.40
   3  -5  39    4.70    8.90
   3  -3   9   31.50    3.10
   4  -5  21    8.80    5.00
   4  -5  37    8.20    6.30
   4  -5  38    4.40    8.20
   4  -4  14   16.40    3.50
   4  -1   3   59.79    2.50
   5  -5  22  148.29    9.10
   5  -5  23   69.29    6.80
   5  -5  37   -0.40    7.30
   6  -5  25    7.60    6.60
   6  -5  26    2.60    5.50
   6  -5  27   11.60    5.90
   6  -5  31   19.40    6.70
   6  -5  32   -1.20    6.00
   6  -5  33   10.10    7.20
   6  -5  34   -1.60    6.70
   6  -4  16   26.30    4.50
   6  -3  11  111.29    5.30
   8  -4  20   17.80    5.70
   8  -4  39    4.30    8.60
   8  -1   6    1.90    2.60
   9  -4  34   -2.10    6.00
   9  -4  35    4.50    8.80
  10  -3  18    1.00    5.90
  11  -3  22    3.90    7.00
  11  -2  15   75.89    6.90
  12  -1  13    6.00    5.10
  12   0   9   -0.90    4.30
  12   1   6    9.00    3.90
  13  -2  24    3.40    6.10
  13  -2  34   -1.00    6.50
  13  -1  16    4.30    5.10
  13   1   8    6.40    4.10
  14  -1  20    3.50    6.30
  14   0  14  185.18    9.30
  15   0  18   -0.70    6.30
  15   1  13   18.70    6.20
  16   0  25   -2.50    5.90
  16   0  26    1.80    6.60
  16   0  27   -3.20    6.20
  16   0  28   11.80    6.40
  16   0  30    2.40    6.40
  16   1  17    0.50    6.10
  17   1  24    6.70    6.50
  -7  -4  22    2.70    4.30
  -7  -4  23   19.60    4.90
  -7  -4  36   27.40    6.60
  -7  -4  37    3.60    6.00
  -6  -4  19  161.28    6.70
  -6  -4  40    4.30    6.60
  -5  -5  28   -2.30    5.50
  -5  -5  29   11.20    6.10
  -5  -5  30   -0.90    5.60
  -5  -5  31    4.20    5.80
  -5  -4  42    0.70    7.50
  -4  -5  23   -0.80    5.00
  -4  -5  24   16.80    5.70
  -4  -5  35    3.80    6.90
  -4  -5  36   23.90    7.20
  -3  -5  21    6.10    4.40
  -3  -5  38   39.80    8.40
  -2  -5  39    3.00    6.90
  -2  -5  40    5.40    7.60
  -1  -5  19  201.98    7.80
  -1  -5  40    0.00    8.20
  -1  -4  13  154.88    5.50
   0  -5  18   69.89    5.60
   0  -5  41    9.40    8.20
   1  -5  18  258.37    8.90
   2  -5  18  103.19    6.70
   2  -5  41   -8.70    8.40
   3  -5  40   -3.60    7.20
   3  -5  41   -5.40    8.70
   3  -4  13  117.09    5.50
   4  -5  20    1.80    4.60
   4  -5  39   -6.70    6.80
   4  -5  40   11.60    8.10
   4  -3   9  141.49    5.30
   5  -5  21    4.40    5.50
   5  -5  38    9.90    8.00
   6  -5  23    8.60    5.90
   6  -5  24   -4.10    5.30
   6  -5  35   15.00    6.20
   6  -5  36   -2.30    7.30
   7  -5  27   22.70    7.10
   7  -5  28    1.70    6.80
   7  -5  29   31.50    7.10
   7  -5  30   -4.30    6.80
   7  -5  31    4.10    6.60
   7  -5  32    4.90    6.60
   7  -4  17    1.70    4.40
   8  -2   9  105.29    5.20
   9  -4  36    5.10    7.50
   9  -4  37    8.30    8.70
   9  -4  38    9.40    8.40
   9  -1   7   19.90    3.40
  10  -3  17   45.70    6.60
  11  -3  21   95.39    8.30
  11   0   7    1.60    3.20
  12  -3  27   14.00    6.80
  12  -3  28   -6.00    7.30
  12  -3  29    1.70    7.60
  12  -3  30   -5.20    7.50
  12  -3  31    5.10    7.60
  12  -3  33   -4.70    7.80
  12  -2  17   39.20    6.40
  13  -2  21    6.60    6.10
  13  -1  15   12.30    5.90
  13   0  11   -0.70    5.00
  13   2   5   25.60    3.70
  14  -1  19    9.30    6.40
  14   1  10    9.50    4.80
  14   2   7   -1.70    3.70
  15  -1  26    0.20    6.70
  15  -1  27   -0.90    6.80
  15  -1  28    1.60    6.30
  15  -1  29    3.70    6.50
  15  -1  30    0.10    6.60
  15  -1  31   20.30    7.70
  15  -1  32    3.50    7.30
  15   0  17   -3.10    6.70
  16   0  23   -2.00    5.60
  16   0  24    0.70    6.20
  -8  -4  27    4.70    6.00
  -8  -4  28   50.09    7.20
  -8  -4  29    2.10    6.10
  -8  -4  30   18.20    6.60
  -8  -4  31   -2.10    6.50
  -8  -4  32    8.30    7.00
  -8  -4  33    9.90    6.80
  -7  -4  38    3.60    6.50
  -7  -3  15   33.00    3.60
  -6  -4  41    7.40    7.20
  -6  -3  13  395.66    7.60
  -5  -5  26   13.50    6.20
  -5  -5  27   -3.00    5.50
  -5  -5  32   -1.90    6.10
  -5  -5  33   15.40    6.30
  -5  -5  34   15.90    7.30
  -4  -5  22    4.30    5.10
  -4  -5  37    2.30    6.70
  -4  -5  38    5.60    6.70
  -4  -4  15   69.79    4.60
  -3  -5  20   86.19    6.20
  -3  -5  39    5.80    7.30
  -3  -5  40   -6.20    7.10
  -2  -5  41   -5.60    8.20
  -2  -4  13   35.00    4.00
  -2  -3   9  236.98    5.50
  -1  -5  41    0.00    6.90
   0  -5  42    1.00    8.30
   1  -6  30   -4.20    6.60
   1  -4  12   17.30    3.70
   1  -2   5   69.99    2.70
   2  -5  42   10.30    8.50
   2  -4  12   25.20    4.20
   2  -2   5 1551.74   11.60
   3  -5  42   -2.10    8.80
   4  -5  41    0.30    8.40
   4  -4  13  438.56    9.70
   5  -5  20    5.30    4.70
   5  -5  39    6.60    6.90
   5  -5  40   -7.00    7.90
   6  -5  22    7.80    5.10
   6  -5  37   25.60    7.60
   6  -5  38  -12.20    8.20
   6  -4  15  111.79    6.10
   7  -5  24   91.79    8.00
   7  -5  25   28.20    6.90
   7  -5  26   17.40    6.20
   7  -5  34   -1.30    6.50
   7  -5  35    2.90    7.50
   7  -5  36    4.20    8.10
   7  -4  16   84.19    6.10
   8  -4  18  278.57   10.80
   9  -4  39   -6.60    8.40
   9  -2  10   17.40    4.20
  10  -4  34   -3.00    8.10
  10  -4  35   -0.20    8.50
  10  -2  12    1.50    4.10
  11  -3  20   14.90    5.40
  11  -1  10   10.30    3.60
  12  -3  24   44.30    7.40
  12  -3  26   -0.80    5.80
  12  -3  34   -3.90    7.70
  12  -3  35    5.30    8.50
  12  -3  36   -0.80    8.70
  12  -1  12   90.09    6.00
  13  -2  20    2.30    5.60
  14  -2  27    0.10    6.40
  14  -2  28   -0.90    6.30
  14  -2  29   -3.40    7.00
  14  -2  30    7.10    7.00
  14  -2  31   -1.50    7.10
  14  -2  32    7.10    7.50
  14  -1  18   11.10    6.00
  15  -1  23   16.40    6.90
  15  -1  24    0.50    6.40
  16   0  22   22.20    7.50
  16   1  16   -1.30    6.00
 -10  -3  25    0.50    4.90
  -8  -4  25   48.50    6.60
  -8  -4  26    1.20    5.60
  -8  -4  34    4.20    6.80
  -8  -4  35    8.70    6.30
  -8  -3  17  123.39    5.30
  -7  -4  21   -1.00    3.70
  -7  -4  40   -3.10    6.70
  -6  -4  18    8.40    4.00
  -5  -5  24  128.09    8.00
  -5  -5  35    1.10    6.60
  -5  -5  36    2.70    7.10
  -5  -5  37    2.60    7.30
  -5  -4  16  222.58    7.10
  -4  -5  21   10.10    4.60
  -4  -5  39   -2.50    7.20
  -3  -5  41   -2.90    7.70
  -2  -5  42   -2.50    8.10
   0  -6  26   10.70    6.00
   0  -6  27   -5.20    6.30
   0  -6  28  132.39    9.40
   0  -6  30   23.80    6.40
   0  -6  31   -2.40    5.70
   0  -5  17    4.00    4.10
   0  -4  12  258.47    7.00
   0  -2   5   -0.40    1.40
   1  -6  26   -1.70    6.20
   1  -6  27    1.40    6.40
   1  -6  28    4.30    5.60
   1  -6  29   36.50    6.70
   1  -6  31   42.60    7.20
   1  -6  32    8.40    5.80
   1  -6  33    5.90    6.50
   1  -6  34   -4.60    7.30
   1  -6  35   36.80    8.20
   1  -5  17  463.75   10.80
   1  -3   8  305.67    6.20
   2  -6  27   -0.70    6.50
   2  -6  28   -0.90    5.60
   2  -6  29   -1.80    5.70
   2  -6  30   -5.50    5.80
   2  -6  31   -3.20    5.60
   2  -6  32   24.30    6.70
   2  -6  33   27.00    7.90
   2  -6  34   27.00    7.80
   2  -6  35   15.00    7.20
   2  -3   8  269.07    6.20
   3  -6  28   -7.40    6.80
   3  -6  29    7.90    6.90
   3  -6  30   14.00    6.80
   3  -6  31   18.50    7.40
   3  -6  32   -1.50    7.40
   3  -5  17   -1.20    4.60
   3  -4  12  202.28    7.00
   4  -5  42    3.90    7.00
   5  -5  19    7.00    5.50
   5  -5  41   -4.70    8.60
   6  -5  21    3.30    4.90
   6  -5  39    6.50    6.70
   6  -5  40   -2.90    8.10
   6  -3  10   54.19    4.50
   7  -5  23   -6.60    5.90
   7  -5  37    7.70    7.80
   7   0   2  649.24    7.30
   8  -5  27    9.40    7.30
   8  -5  28   -0.70    6.70
   8  -5  29    4.00    6.80
   8  -5  30   -6.80    6.70
   8  -5  32   -4.20    6.80
   8  -5  33    4.90    7.90
   8  -5  34   -5.70    7.00
   9  -3  14  183.38    8.00
  10  -4  23   30.10    7.50
  10  -4  24   88.49    7.90
  10  -4  36    6.60    6.90
  10  -4  37  -10.80    8.60
  10  -4  38   -2.60    8.50
  10  -3  16   14.40    5.90
  11  -3  19   78.39    7.90
  11   1   4   24.70    3.40
  12   3   1    9.30    2.40
  13  -2  19   -3.50    5.80
  14  -2  25   24.20    7.10
  14  -2  26   -1.10    6.50
  14  -2  33    1.80    6.60
  14  -2  34    8.70    8.00
  14  -1  17    5.80    5.90
  15  -1  22    9.40    6.70
  15   0  16    0.90    6.40
  15   1  12   -2.40    5.70
  16   0  21    2.90    6.80
 -10  -3  24   20.60    5.40
  -8  -4  37   11.40    7.20
  -7  -4  20   20.00    5.20
  -7  -4  41   -1.10    6.50
  -6  -5  27    7.20    6.10
  -6  -5  28    3.90    5.80
  -6  -5  29   13.40    6.30
  -6  -5  30    3.30    6.10
  -6  -5  31   29.50    7.10
  -6  -5  32  -10.80    6.70
  -6  -5  33    5.10    6.60
  -6  -5  34   -1.60    6.20
  -5  -5  23   67.99    6.70
  -5  -5  38    6.00    7.50
  -4  -5  40    2.50    6.80
  -4  -5  41   -0.40    7.10
  -3  -5  19   -4.10    4.20
  -3  -5  42    5.10    8.10
  -2  -6  28    1.20    5.80
  -2  -6  29   -4.30    6.40
  -2  -6  30   -0.80    6.40
  -2  -6  31   -0.30    6.90
  -2  -6  32   17.90    7.70
  -2  -6  33   29.10    7.70
  -1  -6  33    5.50    5.80
  -1  -6  34    3.20    6.90
  -1  -6  35   34.00    8.40
  -1  -6  36    3.90    7.10
  -1  -5  17  461.05   10.40
  -1  -4  12   18.50    3.00
   0  -6  25   -3.70    5.70
   0  -3   8    1.80    1.80
   1  -6  24   -6.10    6.20
   1  -6  36    2.00    6.90
   1  -6  37   44.60    9.10
   1  -5  16    6.50    4.30
   2  -6  24    2.40    5.90
   2  -6  25   71.89    7.20
   2  -6  36   -3.30    6.90
   2  -6  37   -0.90    7.20
   3  -6  25   13.60    6.90
   3  -6  26   14.00    5.80
   3  -6  36    1.50    7.70
   3  -3   8  557.44    9.00
   3  -2   5 1722.23   12.60
   4  -6  26   15.30    6.80
   4  -6  27    4.00    7.20
   4  -6  28    4.00    6.70
   4  -6  29   40.30    7.30
   4  -6  30   16.50    5.80
   4  -6  31    0.20    5.90
   4  -6  32    1.80    6.10
   4  -6  33    9.30    7.20
   4  -6  34   -3.00    7.40
   4  -6  35   -1.70    7.30
   4  -5  17   20.20    4.90
   5  -4  13    6.80    3.60
   5  -3   9  275.27    7.00
   6  -5  20    2.70    4.80
   6  -4  14    8.40    3.70
   7  -5  22   21.50    5.70
   7  -5  39    3.20    8.00
   7  -5  40   -3.20    8.10
   8  -5  24   12.70    6.50
   8  -5  25   12.70    6.80
   8  -5  26   33.00    6.50
   8  -5  35   -1.90    6.30
   8  -5  37   19.30    8.70
  10  -4  22   -3.80    5.90
  10   0   5   -2.20    2.90
  11  -4  29   -3.30    6.90
  11  -4  30   -2.30    7.10
  11  -4  31   11.50    7.30
  11  -4  32    2.20    7.60
  11  -4  33    7.60    8.80
  11  -3  18   18.50    6.80
  11  -2  13   65.79    5.80
  12  -3  21    5.80    6.30
  12  -3  22   -5.20    6.50
  12   0   8   28.30    4.70
  12   2   3   33.40    3.30
  13  -3  28   14.30    7.40
  13  -3  30    5.70    6.80
  13  -3  31   -0.20    7.40
  13  -3  32   -3.00    8.00
  13  -3  33    0.10    7.80
  13   0  10   36.00    5.50
  13   1   7   79.89    5.40
  14  -2  23    5.60    6.50
  14  -2  24   25.10    7.10
  16   0  20   -6.20    6.70
  17   0  27    3.20    6.60
  17   0  28   -1.80    6.00
  -8  -4  38   13.30    7.40
  -6  -5  25    4.40    5.60
  -6  -5  26    5.00    5.40
  -6  -5  35   14.30    6.60
  -6  -5  36   -0.40    6.90
  -5  -5  22  144.39    8.00
  -5  -5  40   -9.40    6.60
  -5  -3  11   83.79    3.90
  -4  -5  20    4.90    4.10
  -4  -5  42   -6.40    7.80
  -3  -6  30    8.80    6.30
  -3  -6  31   12.10    6.90
  -3  -6  32    2.70    6.60
  -2  -6  26    6.50    6.20
  -2  -6  34   17.50    6.60
  -2  -6  35   21.40    7.60
  -2  -6  36    2.40    7.10
  -2  -5  17   68.59    5.40
  -1  -6  24    3.20    6.10
  -1  -6  37   45.70    8.50
  -1  -6  38   -4.50    7.40
  -1  -3   8  293.87    6.00
   0  -6  23   -0.70    5.80
   0  -6  24   10.50    5.30
   0  -6  39    4.00    8.20
   0  -5  16   34.10    4.20
   2  -6  23  161.58    9.30
   2  -6  38    6.50    7.10
   2  -6  39   -7.90    8.70
   2  -5  16   14.10    3.90
   3  -6  23   14.70    6.20
   3  -6  24   -5.50    5.20
   3  -6  37    8.50    6.90
   3  -6  38   -0.40    8.20
   4  -6  37    6.30    8.10
   4  -4  12  151.98    6.00
   5  -6  27    3.80    7.60
   5  -6  28    0.10    5.80
   5  -6  29   -0.50    5.90
   5  -6  30    7.30    6.30
   5  -6  33    9.60    6.30
   5  -6  34   -4.30    7.00
   5  -6  35   -1.00    7.30
   5  -1   3  113.39    3.40
   6  -5  19   10.90    5.00
   7  -5  21   42.90    6.10
   8  -5  38    1.30    8.60
   8  -5  39   -5.40    8.20
   8  -2   8   22.50    3.60
   9  -5  27   -2.20    6.50
   9  -5  28   31.10    7.90
   9  -5  29   -6.70    6.70
   9  -5  30   20.10    7.30
   9  -5  31   -0.50    7.10
   9  -5  32    3.30    6.60
   9  -5  33    0.60    6.90
   9  -5  34    3.80    7.10
   9  -5  35    5.40    9.20
  10  -3  15    8.30    5.30
  11  -4  25   18.80    7.80
  11  -4  26   -4.90    6.20
  11  -1   9   23.00    4.80
  12  -3  20   17.10    6.70
  12  -2  15   19.60    6.00
  12  -1  11   50.09    5.00
  13  -3  25    8.70    6.60
  13  -3  26   -3.00    6.90
  13  -3  27    7.90    7.00
  13  -3  35    0.40    7.90
  13  -1  13  218.98    9.60
  14  -2  22   10.30    6.70
  14  -1  16   19.40    6.10
  14   0  12   45.60    6.60
  14   1   9    6.90    4.30
  15  -1  20    1.60    6.20
  15   0  15   -0.60    5.90
  16  -1  27   10.50    6.40
  16  -1  28    6.20    7.00
  16  -1  29   -2.50    6.50
  16  -1  30   -7.20    6.80
  16   0  19   -4.60    6.40
  17   0  25    2.20    6.80
  17   0  26   -0.70    7.30
  -9  -4  28    1.60    5.90
  -9  -4  29   -2.20    5.90
  -9  -4  31    4.10    6.20
  -9  -4  32    9.50    7.30
  -7  -4  19   14.30    4.50
  -6  -5  24   -0.70    4.80
  -6  -5  37   18.70    7.00
  -6  -5  38   -7.50    6.50
  -5  -5  41   -3.00    6.90
  -5  -4  15    2.60    3.30
  -4  -5  19   75.69    5.50
  -3  -6  27    9.90    7.00
  -3  -6  28  -10.10    6.00
  -3  -6  29   12.30    6.10
  -3  -6  33   17.70    6.10
  -3  -6  34    1.80    6.90
  -3  -6  35    7.40    7.20
  -3  -6  36    3.80    6.70
  -2  -6  37   -4.90    7.10
  -1  -6  23    9.30    5.60
  -1  -6  39    3.60    7.80
  -1  -5  16    2.50    3.60
  -1  -2   5   70.79    2.50
   0  -6  22   -1.70    5.80
   0  -6  40   -1.40    8.90
   0  -4  11    2.00    3.00
   1  -6  22    6.80    5.00
   2  -6  22   20.00    5.70
   2  -6  40   -5.10    8.70
   2  -6  41    1.00    9.00
   2  -4  11  173.78    5.90
   3  -6  22    5.70    6.00
   3  -6  39   -2.20    7.20
   3  -6  40   -1.10    8.80
   3  -4  11  411.06    9.00
   4  -6  23  167.08    9.90
   4  -6  24    4.30    5.40
   4  -6  38   -0.50    7.10
   4  -6  39    6.70    8.10
   4  -5  16   78.59    6.40
   4  -3   8    1.60    2.90
   4  -2   5  204.98    5.10
   5  -6  25    6.20    6.30
   5  -6  36   10.50    6.60
   5  -6  37   -7.10    7.70
   5  -6  38  -11.00    8.00
   5  -5  17   70.89    5.80
   5  -4  12  339.07    8.80
   6  -6  27   21.60    7.20
   6  -6  28   28.30    8.10
   6  -6  29   62.29    8.30
   6  -6  30    2.80    5.90
   6  -6  31   17.90    6.80
   6  -6  32   -0.30    6.40
   6  -6  33    0.00    6.90
   6  -6  34    2.00    7.20
   6  -6  35    2.20    7.40
   6  -4  13   65.49    5.40
   7  -5  20    2.50    5.00
   7  -4  14  110.99    6.60
   8  -5  22    4.00    5.90
   8  -5  40    6.40    8.70
   8  -1   5  378.36    7.50
   9  -5  25    5.50    6.90
   9  -5  26    3.80    5.60
   9  -5  36   -0.10    8.40
   9  -5  37    3.30    8.40
   9  -2   9   52.19    4.40
   9  -1   6  316.77    7.40
  11  -4  23   -3.40    6.90
  11  -4  24    4.30    6.10
  11  -2  12   60.79    6.40
  11   0   6  152.78    5.80
  12   1   5   62.59    4.60
  13  -2  17   57.29    7.30
  14  -2  21    0.60    6.00
  15  -2  27    0.40    7.20
  15  -2  28    2.40    6.60
  15  -2  29    5.20    7.30
  15  -2  30    4.20    7.30
  15  -2  31    4.50    7.10
  15  -1  19   91.59    8.50
  15   1  11   82.19    7.30
  16  -1  25   15.60    7.20
  16  -1  26   11.90    6.30
  16   0  18    7.60    7.00
  17   0  23   -3.70    7.00
  17   0  24    2.10    6.90
  -9  -4  27   -1.10    5.80
  -7  -5  28    4.90    6.10
  -7  -5  29   22.50    6.40
  -7  -5  30   -7.00    5.90
  -7  -5  32    2.70    6.20
  -7  -5  33   -0.50    6.20
  -7  -5  34   -0.80    6.70
  -7  -5  35   14.00    7.00
  -6  -5  23    3.00    5.10
  -6  -5  39    3.40    6.40
  -6  -5  40    5.80    7.30
  -6  -3  12    0.20    2.10
  -4  -6  31    7.30    6.70
  -4  -6  32   -2.10    6.80
  -4  -6  33    7.40    7.20
  -4  -6  34   11.20    6.60
  -3  -6  25   18.00    6.50
  -3  -6  26   12.70    5.30
  -3  -6  38   -0.70    6.90
  -2  -6  39    3.80    7.30
  -2  -6  40   10.80    8.00
  -2  -5  16   14.50    4.40
  -1  -6  22    7.60    5.20
  -1  -6  40   -7.80    6.60
  -1  -6  41   -2.80    8.30
   0  -6  21    2.40    5.60
   0  -6  41    1.00    6.80
   0  -6  42   21.60    8.90
   0  -5  15   -0.90    3.40
   1  -5  15  126.19    6.10
   2  -6  21    0.40    4.40
   2  -6  42   14.70    8.90
   2  -5  15   13.90    3.90
   3  -6  21   10.70    6.20
   3  -6  41   -6.50    7.40
   3  -6  42   -0.60    8.90
   3  -5  15  204.88    7.90
   4  -6  40    9.10    7.10
   4  -6  41    5.80    8.70
   5  -6  24   -6.60    5.50
   5  -6  39   -4.50    8.20
   5  -6  40   -8.10    8.20
   6  -6  25   34.90    7.50
   6  -6  26   24.40    6.30
   6  -6  36    8.50    7.00
   6  -6  37    8.50    8.30
   6  -6  38    8.00    8.00
   7  -6  29    0.40    6.80
   7  -6  30    5.40    6.70
   7  -6  31   13.50    7.50
   7  -6  32   16.00    7.90
   7  -6  33   -2.90    7.20
   7  -6  34    3.80    7.40
   7  -5  19    2.50    4.80
   7  -1   4  142.29    4.60
   8  -5  21    9.40    5.20
   8  -3  11  244.98    7.80
   9  -5  38   -0.20    7.30
   9  -5  39    3.80    8.90
  10  -5  33   19.00    8.20
  10  -5  34   -2.60    8.10
  10  -4  19    6.00    5.90
  10  -3  14    5.20    4.80
  10  -2  10   78.99    5.80
  10  -1   7  102.99    5.50
  11  -3  16   25.50    6.40
  12  -4  27   -0.80    7.10
  12  -4  28   -4.30    7.50
  12  -4  29    9.80    7.60
  12  -4  33   14.10    8.10
  12  -4  34   20.40    8.10
  12  -4  35   10.00    8.90
  12  -4  36   -1.20    8.40
  12  -3  19    1.30    6.10
  12  -2  14   75.89    6.80
  13  -3  22   68.79    8.10
  14  -2  20   14.70    6.50
  14  -1  15   25.80    6.90
  15  -2  26   15.10    7.40
  15  -1  18    3.90    6.80
  15   0  14   -1.60    6.20
  16  -1  24   -0.70    6.30
  -9  -4  25   12.50    5.90
  -9  -4  26   36.40    6.00
  -8  -4  21    6.70    4.70
  -7  -5  26   17.40    6.00
  -7  -5  27   20.50    6.10
  -7  -5  36   -1.70    6.40
  -7  -5  37    5.00    6.30
  -7  -4  18   70.99    5.30
  -6  -5  22   10.10    5.30
  -6  -5  41   -1.30    6.50
  -5  -5  20    4.60    4.00
  -4  -6  27   12.90    6.40
  -4  -6  28   -3.40    4.90
  -4  -6  35   -0.90    7.10
  -4  -6  36    5.40    6.70
  -4  -6  37    5.50    6.50
  -4  -5  18    0.40    3.90
  -3  -6  24   -0.20    5.90
  -3  -6  39    0.30    6.90
  -3  -6  40    5.70    7.50
  -2  -6  41    1.10    8.60
  -2  -3   8  268.87    5.50
  -1  -6  21   15.70    5.70
  -1  -6  42   -0.40    8.60
  -1  -5  15  123.29    5.90
  -1  -4  11  553.44    9.20
   0  -6  20    9.60    5.10
   1  -6  20    5.00    5.40
   2  -6  20    0.40    5.30
   3  -6  20   -0.40    5.50
   4  -6  21    4.30    5.70
   4  -4  11 2193.38   19.80
   5  -6  41   -4.00    8.80
   5  -5  16    5.70    3.80
   5  -3   8  110.79    5.00
   6  -6  40    7.80    8.00
   6  -5  17  259.57    9.30
   6   0   1   -1.50    1.60
   7  -6  27    4.20    6.90
   7  -6  28   -6.20    5.90
   7  -6  35   -7.60    6.40
   7  -5  18  117.69    8.10
   9  -4  16   63.99    6.80
   9  -3  12    9.10    4.50
  10  -5  35    5.30    7.20
  10  -5  36   10.80    9.00
  10  -5  37    5.30    8.80
  10  -5  38   11.80    8.70
  11  -4  21   35.80    7.80
  12  -4  26   34.80    7.60
  12  -3  18   -2.20    6.20
  12  -1  10    2.10    4.60
  13  -3  21    2.40    6.40
  13  -2  16    4.00    5.90
  13  -1  12    7.30    6.20
  13   0   9   -4.30    4.50
  14  -3  27   -6.20    6.60
  14  -3  28    3.80    7.30
  14  -3  29    7.10    7.00
  14  -3  30    5.50    7.00
  14  -3  31    6.90    6.40
  14  -3  33    1.70    7.90
  14  -2  19   23.70    6.80
  15  -2  24   -0.70    6.70
  16  -1  22    2.80    6.10
  16   0  17    1.00    6.20
 -10  -3  21    0.30    2.70
  -7  -5  25   26.80    6.20
  -7  -5  38    5.50    6.20
  -5  -6  29    0.80    6.20
  -5  -6  30   11.20    6.30
  -5  -6  31   -5.10    6.50
  -5  -6  32   10.90    6.90
  -5  -6  33   11.00    6.90
  -5  -6  34   -2.70    6.20
  -5  -6  35   11.20    6.60
  -5  -5  19    2.20    4.40
  -4  -6  25   59.09    7.30
  -4  -6  38    1.60    6.70
  -4  -6  39    5.40    7.20
  -4  -4  13  447.46    8.60
  -3  -6  23   13.50    5.60
  -3  -6  41    6.10    8.10
  -2  -6  42    5.00    7.60
  -1  -6  20   12.20    5.10
   1  -7  30   10.40    6.90
   1  -7  31    3.50    6.90
   1  -7  32    3.90    6.80
   1  -7  33   -1.80    7.00
   1  -7  34    0.60    7.00
   1  -5  14    6.00    3.80
   1  -3   7   84.89    3.60
   2  -7  30   48.30    8.10
   2  -7  32   52.29    8.30
   2  -7  33    0.90    7.10
   2  -7  34   -5.30    6.90
   2  -6  19    4.70    5.30
   2  -5  14   52.59    5.30
   2  -3   7    1.40    2.00
   4  -6  20    5.60    6.20
   5  -6  21    9.20    6.30
   5  -2   5   28.30    2.80
   6  -6  23   11.90    5.80
   6  -5  16   17.00    5.10
   7  -6  38   -6.50    6.80
   7  -6  39    2.90    8.30
   8  -6  28   13.70    7.10
   8  -6  30    4.60    7.10
   8  -6  31    3.20    7.20
   8  -6  32   24.80    7.70
   8  -6  33    1.50    7.40
   8  -6  34    3.20    7.30
   8  -6  35   -6.90    8.50
   8  -6  36    7.90    8.40
   8  -5  19   10.40    6.20
  11  -4  20    8.90    6.90
  11  -3  15   16.50    6.10
  11  -2  11  137.69    7.20
  11  -1   8   14.00    4.10
  12  -4  24   44.00    8.00
  12  -3  17   -0.90    5.80
  12  -2  13   30.30    5.80
  13  -3  20    2.00    6.70
  13   2   4    5.70    3.20
  14  -3  25   -6.60    6.50
  14  -3  26    3.50    6.80
  14  -2  18   55.39    7.80
  14   1   8   -3.80    4.10
  15  -2  23    7.30    6.30
  15  -1  17   31.50    6.90
  15   0  13    5.50    5.90
  16  -1  21   -0.50    7.10
  -8  -5  30    2.90    6.80
  -8  -5  31   10.70    6.80
  -8  -5  32   -5.80    6.30
  -8  -5  33    5.70    6.90
  -8  -5  34    4.20    7.00
  -8  -5  35   -8.60    7.30
  -8  -4  20   19.10    4.70
  -7  -5  24   83.69    6.90
  -7  -5  40   -4.30    6.80
  -6  -5  21    3.10    4.10
  -5  -6  28    3.70    6.00
  -5  -6  36    7.10    6.80
  -5  -6  37   -4.70    7.30
  -5  -6  38    7.10    6.80
  -5  -4  14  192.28    6.00
  -4  -6  24    0.50    6.00
  -4  -6  40   -4.10    6.90
  -4  -6  41    0.30    7.80
  -4  -5  17   23.50    4.20
  -3  -6  22    3.80    5.40
  -3  -6  42    4.60    7.50
  -2  -5  15    9.60    4.10
  -1  -7  33    3.80    7.30
  -1  -7  34    6.90    7.30
   0  -7  28   12.90    7.00
   0  -7  30   37.10    7.10
   0  -6  19    3.10    4.50
   0  -5  14    0.70    2.80
   0  -3   7    0.30    2.10
   1  -7  27   58.69    8.00
   1  -7  28   -0.20    6.80
   1  -7  35   19.50    6.70
   1  -4  10  373.66    7.80
   2  -7  27    3.40    6.80
   2  -7  28   -3.20    6.60
   2  -7  29    2.70    5.80
   2  -7  35   10.00    6.40
   2  -7  36   28.10    8.50
   2  -7  37  -14.70    8.40
   2  -7  38   -0.60    8.70
   2  -4  10  425.16    8.40
   3  -7  28   45.50    8.00
   3  -7  29    6.00    7.10
   3  -7  30   21.10    6.80
   3  -7  31   10.60    6.30
   3  -7  32    2.50    6.30
   3  -7  33   -0.50    6.30
   3  -7  34    5.50    6.30
   3  -7  35   -1.80    6.30
   3  -7  36    3.00    7.30
   3  -7  37    4.20    7.50
   3  -6  19    8.10    4.60
   3  -4  10   -2.20    3.70
   3  -1   2  711.53    6.40
   4  -7  30    8.20    7.10
   4  -7  31    0.70    6.80
   4  -7  32    9.70    7.40
   4  -7  33   -8.20    6.90
   4  -7  34   -8.50    7.80
   4  -7  35   10.80    7.50
   5  -6  20    7.10    5.70
   5  -5  15   59.99    5.50
   5  -4  11   38.30    3.90
   6  -6  22    1.30    5.50
   7  -6  24    4.10    5.60
   7  -5  17   18.60    5.10
   8  -6  26    9.50    7.20
   8  -6  27    5.40    6.20
   8  -6  37    4.60    7.40
   8  -6  38   10.60    9.10
   8  -6  39   -3.50    9.20
   8  -3  10   41.00    4.70
   9  -4  15   39.00    6.30
   9  -2   8   14.10    3.90
  10  -5  23   13.70    7.40
  10  -4  17    3.40    5.90
  10   1   2    9.80    2.70
  11  -5  27    1.20    7.40
  11  -5  28   28.70    8.80
  11  -5  29   -4.30    7.30
  11  -5  30    5.30    6.60
  11  -5  31    3.50    6.80
  11  -4  19   -0.60    6.20
  12  -4  22    8.80    6.80
  12  -4  23   -3.30    5.80
  13  -4  28    6.20    7.20
  13  -4  29    2.40    7.20
  13  -4  31    2.10    6.50
  13  -4  32    2.60    7.00
  13  -4  33    6.50    7.20
  13  -4  34    9.60    7.80
  13  -4  35   -5.80    8.20
  13   1   6   69.19    5.10
  14  -3  24   16.30    7.60
  16  -2  28    3.60    6.70
  16  -2  29    7.80    7.20
  16  -2  30    0.10    7.00
  16  -1  20    3.30    6.80
  17  -1  26   -2.40    7.30
 -10  -3  20    6.80    3.70
  -9  -4  23    6.30    5.30
  -9  -3  17   20.80    3.80
  -8  -5  29    4.80    6.50
  -8  -5  36    2.20    7.20
  -8  -5  37   17.40    6.90
  -7  -5  23   -8.80    5.50
  -6  -6  32    1.30    7.00
  -6  -6  33    3.00    6.80
  -6  -4  15  114.59    5.40
  -5  -6  26   14.40    6.30
  -5  -6  39    0.40    7.30
  -3  -6  21   14.10    5.50
  -2  -7  30   38.80    8.00
  -2  -7  31    4.10    6.80
  -2  -7  32   47.00    8.70
  -2  -7  33    5.30    7.40
  -2  -7  34   -0.80    7.20
  -2  -2   5 1560.94    9.70
  -1  -7  35   22.30    7.10
  -1  -7  36    5.60    7.40
  -1  -7  37    4.40    7.60
  -1  -7  38    5.40    7.20
  -1  -6  19   31.30    5.10
  -1  -5  14    4.70    3.90
   0  -7  26  117.49    9.00
   0  -7  27    2.10    5.60
   0  -7  38   -2.80    8.00
   0  -7  39    4.60    8.20
   0  -4  10   11.70    2.70
   1  -7  26   18.60    6.80
   2  -7  25    6.50    6.30
   2  -7  26   92.29    7.90
   2  -7  39    7.10    8.90
   2  -7  40   -3.90    8.40
   2  -6  18  248.58    9.30
   3  -7  27   -5.80    5.80
   3  -7  38   10.60    7.50
   3  -7  39    5.10    9.00
   3  -6  18   59.79    6.60
   4  -7  27    1.60    7.20
   4  -7  28    5.40    6.10
   4  -7  36   13.70    6.70
   4  -7  37    2.80    6.90
   4  -7  38   -8.00    7.90
   4  -4  10  924.31   13.10
   4  -3   7  649.93    9.60
   5  -7  31    6.70    6.90
   5  -7  32   -4.10    6.50
   5  -7  33    6.80    6.10
   5  -7  34    9.10    7.60
   5  -7  35    9.30    8.10
   5  -7  36    2.00    7.90
   6  -3   8    5.90    3.30
   7  -6  22    9.20    6.90
   7  -4  12  256.07    8.40
   7  -2   6  574.54    9.20
   8  -6  25   30.60    6.60
   8  -5  18    3.20    4.90
   9  -6  28    1.80    6.90
   9  -6  29    5.20    7.40
   9  -6  30    1.50    6.90
   9  -6  31   10.50    6.70
   9  -6  32   20.60    7.10
   9  -6  33    5.40    6.40
   9  -6  34   -1.60    7.10
   9  -6  35   13.30    8.90
   9  -6  36   20.40    9.10
   9  -6  37   -2.60    8.40
   9   0   3   -2.70    2.60
  10  -5  22   15.90    7.20
  10  -2   9    9.60    4.40
  11  -5  26   11.10    7.40
  11  -3  14   25.00    6.20
  12  -4  21   59.09    7.80
  12  -3  16   12.50    6.00
  13  -4  26    6.40    7.30
  13  -4  27    0.80    6.20
  13  -3  19   48.00    7.10
  13  -1  11   96.39    7.30
  14  -3  23   12.30    6.60
  14  -2  17   26.80    6.60
  14  -1  13   -3.90    6.40
  14   0  10  297.07    9.70
  15  -3  29   -1.80    6.70
  15  -3  30    1.20    6.90
  15  -3  32    4.20    8.30
  15  -2  21    5.60    6.00
  16  -2  26    4.00    6.50
  16  -2  27    1.20    6.40
  16   0  15   -2.60    6.40
  17  -1  25   -1.90    7.50
  -9  -4  22    5.50    4.90
  -8  -5  26   27.40    6.90
  -8  -5  27    2.50    6.30
  -8  -4  19   62.49    5.60
  -6  -6  29   59.79    7.70
  -6  -6  30    2.80    6.30
  -6  -6  31   21.20    6.70
  -6  -6  34    7.30    6.50
  -6  -6  35   -0.80    6.30
  -6  -6  36   -5.40    7.20
  -6  -6  37   17.60    6.80
  -6  -5  20   -0.40    3.90
  -5  -6  25    7.40    5.60
  -5  -6  41    2.60    7.50
  -5  -5  18  185.08    7.40
  -5  -3  10 1227.68   11.70
  -4  -6  22   -4.80    5.50
  -3  -7  32    7.70    7.10
  -3  -7  33   12.00    6.80
  -2  -7  28   -1.70    6.50
  -2  -7  29    7.30    6.20
  -2  -7  36   26.00    7.20
  -2  -7  37    9.00    7.30
  -2  -7  38   14.40    7.30
  -1  -7  39    3.00    8.40
  -1  -7  40   -0.50    8.40
  -1  -4  10  372.26    7.60
   0  -7  25    3.70    6.00
   0  -7  40    2.80    7.30
   0  -7  41    5.80    8.30
   0  -6  18  605.44   12.60
   1  -7  24   15.40    6.60
   1  -7  25    5.40    5.40
   1  -5  13   39.40    4.10
   2  -7  24    3.90    6.70
   2  -7  41   13.80    8.90
   2  -5  13   49.70    4.80
   2  -2   4  917.31    8.70
   3  -7  24  183.18   10.20
   3  -7  25   15.70    6.20
   3  -7  41   -6.30    9.00
   3  -5  13   98.39    6.20
   4  -7  39    1.00    7.10
   4  -7  40    4.60    8.60
   4  -7  41    0.60    8.90
   4  -6  18   20.00    5.70
   5  -7  27   -2.20    7.10
   5  -7  28   70.99    8.30
   5  -7  37    5.50    7.30
   5  -7  38    6.20    8.60
   5  -7  39   -6.10    8.50
   6  -7  29    9.50    7.30
   6  -7  30    8.60    7.50
   6  -7  31    7.90    7.10
   6  -7  32    9.30    7.30
   6  -7  33   12.80    7.70
   6  -7  34    9.20    7.40
   6  -7  35    1.90    7.70
   6  -7  36    5.10    8.00
   6  -7  37   -3.00    8.60
   6  -6  20   49.00    6.20
   7  -6  21   25.90    6.70
   7  -5  16   13.60    5.00
   8  -6  23    6.80    6.60
   8  -5  17   73.69    7.80
   9  -6  26   -1.60    6.80
   9  -6  27    3.70    6.40
   9  -6  38    0.10    7.30
   9  -4  14   35.50    5.60
  10  -5  21    8.00    6.80
  10  -4  16    3.80    5.00
  10  -3  12  149.99    7.30
  11  -4  18   36.60    6.60
  11   0   5   -0.50    3.50
  12  -5  30    7.30    7.80
  12  -5  32   12.90    8.90
  12  -5  33    4.40    8.60
  12  -5  34   -1.00    8.80
  12  -5  35    0.30    8.20
  12  -5  36   24.60    9.50
  12  -2  12    1.70    4.20
  12  -1   9   13.10    4.40
  13  -4  24    5.60    6.80
  13  -3  18   14.00    6.40
  13  -2  14   -0.30    5.30
  13   0   8   61.59    5.60
  14  -3  22    0.50    6.60
  15  -3  27    8.20    7.20
  15  -3  28    9.50    7.20
  15   0  12   12.20    6.20
  16  -1  19   17.20    7.10
  17  -1  23    2.10    7.20
  17  -1  24    4.00    6.30
  -8  -5  25   13.10    6.70
  -7  -5  22   19.90    5.20
  -6  -6  27   20.70    6.30
  -6  -6  28   20.70    6.10
  -6  -6  38    1.90    6.70
  -6  -6  39   11.20    7.40
  -5  -6  24   -3.90    5.40
  -4  -5  16   79.49    5.30
  -4  -4  12  163.78    5.60
  -3  -7  29    9.80    6.90
  -3  -7  30   28.30    7.50
  -3  -7  34  -12.60    6.50
  -3  -7  35    5.20    7.10
  -3  -7  36    4.80    7.20
  -3  -7  37   11.10    7.50
  -3  -6  20   -0.70    4.50
  -3  -3   8  575.44    7.70
  -2  -7  27   -1.00    5.30
  -2  -7  39   -1.20    7.90
  -2  -7  40    5.80    8.60
  -2  -5  14   49.30    4.60
  -1  -7  41    6.60    8.10
  -1  -6  18   28.50    4.80
  -1  -3   7   66.19    3.10
   0  -7  24    3.80    5.20
   0  -7  42    5.90    8.50
   0  -5  13   -2.70    2.70
   1  -7  23   49.20    7.50
   1  -6  17  114.69    6.30
   1  -2   4  131.79    3.40
   2  -7  23    3.50    6.30
   2  -6  17   37.90    4.90
   3  -6  17   20.80    5.30
   4  -7  24    2.80    6.50
   4  -5  13  336.47    9.50
   4  -1   2  894.91    7.90
   5  -7  25   -0.20    7.40
   5  -7  26   85.79    8.00
   5  -7  40    4.40    7.10
   5  -4  10  162.58    6.40
   6  -7  27   10.00    7.50
   6  -7  28   -3.80    6.00
   6  -7  38    3.60    7.00
   6  -7  39    1.40    8.40
   6  -7  40    4.30    8.30
   6  -6  19  259.77   10.90
   7  -7  30   -2.30    7.10
   7  -7  31   28.10    7.90
   7  -7  32    6.30    8.00
   7  -7  33    8.30    7.60
   7  -7  34   -1.20    7.60
   7  -7  35   -2.80    8.60
   7  -7  36   -5.60    8.00
   8  -6  22   93.29    8.50
   8   0   2   24.20    2.80
   9  -1   5   29.80    3.80
  10  -6  32   11.60    6.90
  10  -6  33   18.60    7.90
  10  -6  34   -5.10    7.30
  10  -6  35   -2.30    9.30
  10  -6  36   15.20    9.30
  10  -6  37   12.10    8.90
  10  -5  20    2.50    6.50
  10  -1   6   13.10    4.00
  11  -5  23   -2.40    7.50
  11  -4  17    8.20    6.00
  11  -2  10   -2.80    3.90
  11   2   1    7.40    2.30
  12  -5  27    0.50    7.50
  12  -5  28    3.80    7.30
  12  -5  29   -1.50    6.40
  12  -4  20    3.10    6.50
  13  -4  23    8.00    7.30
  14  -4  29   -0.10    7.10
  14  -4  30   -3.00    7.90
  14  -4  31    6.90    7.90
  14  -3  21    1.20    6.10
  14  -2  16    6.50    6.10
  15  -3  25   26.40    7.20
  15  -3  26   -0.90    6.70
  15  -2  19    8.50    6.30
  15  -1  15   71.89    7.60
  16  -2  23    5.60    7.00
  16  -2  24    6.60    6.20
  17  -1  22   -2.40    7.20
 -10  -3  19   -2.20    3.60
  -9  -5  31   15.60    6.80
  -9  -4  21   -1.90    4.30
  -8  -3  14    2.80    3.10
  -7  -6  32   15.10    6.90
  -7  -6  33    0.90    6.80
  -7  -6  34    0.80    6.80
  -7  -6  35   -2.80    7.10
  -7  -4  16   76.39    5.00
  -6  -6  26   24.10    6.50
  -6  -6  40    8.90    6.60
  -6  -5  19   13.60    4.10
  -5  -6  23   11.40    5.70
  -5  -5  17   75.19    5.00
  -4  -7  31   -0.90    6.60
  -4  -7  33   -1.60    7.20
  -4  -7  34    2.20    7.20
  -4  -7  35   -4.50    6.90
  -4  -7  36    6.10    7.10
  -4  -6  21    5.50    5.00
  -3  -7  27  -10.70    6.90
  -3  -7  28   38.40    6.60
  -3  -7  39    1.60    7.00
  -3  -7  40    1.90    7.70
  -3  -6  19    6.80    4.70
  -2  -7  25   11.40    6.30
  -2  -7  41    3.20    7.20
  -1  -5  13   37.30    4.30
   0  -7  23    3.00    4.90
   0  -6  17    0.70    4.00
   1  -7  22   26.00    6.30
   2  -7  22   48.20    7.50
   2  -4   9    1.80    3.30
   4  -7  23    4.10    6.50
   4  -6  17  216.58    8.70
   5  -7  24  233.98   11.20
   5  -3   7  147.69    5.10
   6  -7  25   -5.60    6.80
   6  -7  26    6.80    6.30
   6  -5  14    2.60    3.80
   7  -7  28    8.20    7.10
   7  -7  29    0.10    6.30
   7  -7  37    1.50    6.60
   7  -7  38    4.30    8.50
   7  -7  39   18.80    8.70
   7  -6  20   20.80    5.90
   8  -6  21    0.80    6.20
   8  -3   9   24.00    4.10
   8  -1   4    2.50    2.40
   9  -6  23   12.30    7.70
   9  -6  24   36.70    6.70
   9  -3  10    4.00    4.00
  10  -4  15   -0.90    5.00
  11  -5  22    0.80    7.30
  11  -1   7   57.59    4.90
  12  -4  19    3.20    6.70
  12   0   6   28.70    4.40
  12   1   4    7.10    3.50
  13  -4  22   -2.00    6.90
  13  -3  17    2.70    6.20
  13  -1  10   22.50    5.80
  14  -3  20    5.10    6.60
  14  -1  12  103.09    7.90
  14   1   7   40.30    5.00
  15  -3  24   -4.40    7.30
  16  -2  22   -0.60    6.50
  -9  -5  29   -2.10    6.20
  -9  -5  30   23.60    7.10
  -8  -4  18  284.77    8.40
  -7  -6  29    2.80    6.60
  -7  -6  30    8.50    6.30
  -7  -6  31    6.40    6.30
  -7  -6  36    6.10    6.40
  -7  -6  37   -0.60    6.90
  -7  -6  38   -1.10    6.60
  -6  -6  25   41.60    6.40
  -6  -4  14   11.30    3.50
  -5  -6  22    6.80    5.60
  -4  -7  29    3.90    6.80
  -4  -7  37    0.50    6.90
  -4  -7  38   -8.10    7.60
  -4  -7  39    2.80    7.40
  -4  -6  20    5.60    4.50
  -3  -7  26    4.00    6.40
  -3  -7  41   -1.20    7.90
  -2  -4  10  418.36    7.90
  -1  -7  23   42.60    6.20
  -1  -6  17  110.19    6.30
   0  -7  22   59.69    6.40
   0  -2   4  987.70    8.10
   1  -6  16    2.40    4.40
   1  -5  12   14.60    4.10
   2  -7  21    4.10    5.60
   2  -6  16   30.60    4.60
   2  -5  12  580.64   11.30
   3  -6  16   12.80    4.60
   3  -5  12   46.00    5.00
   3  -4   9  280.97    7.10
   5  -7  23   14.60    6.20
   5  -6  17    2.70    4.70
   5  -5  13   40.20    4.70
   6  -7  24    8.70    7.40
   6  -6  18   13.90    5.10
   6  -4  10    0.80    3.90
   7  -7  26    2.30    7.70
   7  -7  27    0.70    6.20
   7  -6  19    3.30    6.20
   8  -7  29   -3.30    7.10
   8  -7  30    7.90    7.40
   8  -7  31   -3.90    6.20
   8  -7  32    2.20    6.40
   8  -7  33    5.30    6.80
   8  -7  34   -2.90    6.40
   8  -7  35    0.00    6.90
   8  -7  37   -4.90    8.60
   8  -7  38   12.10    9.00
   8  -7  39   -7.80    9.20
   9  -4  13  141.39    7.50
   9  -2   7    7.30    3.30
  10  -3  11  113.09    6.50
  11  -6  30   -4.60    8.00
  11  -5  21    3.00    7.30
  11  -4  16    6.80    6.20
  12  -5  24    5.70    7.00
  12  -5  25   -4.80    6.40
  12  -4  18   10.00    6.20
  13  -5  31    0.90    8.10
  13  -5  33   -5.70    8.20
  13  -5  34   -9.60    8.20
  14  -4  25   -7.10    6.80
  14  -2  15   -0.30    5.80
  14   0   9    3.20    4.80
  15  -3  23   34.40    8.30
  15  -1  14   11.10    6.50
  15   0  11    6.10    5.90
  16  -3  29   -2.80    6.90
  16  -3  30    8.00    7.60
  16  -1  17   -0.90    6.80
  17  -2  27    2.10    6.30
  17  -2  28    3.00    6.60
 -10  -4  24   80.29    7.20
  -9  -5  28   29.00    6.70
  -8  -5  23   -0.90    5.90
  -7  -6  28    9.80    5.90
  -7  -6  39    1.50    6.20
  -7  -6  40   -1.10    6.40
  -7  -5  20    9.70    5.00
  -7  -3  12    2.80    2.30
  -6  -6  24   30.50    6.20
  -6  -5  18    2.40    3.70
  -5  -7  32    1.70    6.90
  -5  -7  33    7.80    6.60
  -5  -7  34    1.20    6.90
  -5  -7  35   17.10    7.50
  -5  -7  36    7.60    6.60
  -4  -7  27   -0.40    6.60
  -4  -7  28    0.20    5.50
  -4  -7  40    9.00    7.60
  -4  -7  41    4.80    7.90
  -4  -5  15   28.30    3.80
  -3  -7  25   15.50    6.60
  -2  -3   7    3.20    1.90
  -1  -7  22   18.20    5.30
   0  -8  37   -9.50    7.70
   0  -7  21   -7.80    5.80
   0  -6  16   36.90    4.60
   0  -5  12  642.24   11.30
   0  -4   9    0.20    2.20
   1  -8  31   67.39    9.00
   1  -8  32    6.10    6.20
   1  -8  34   -3.60    6.20
   1  -8  35    7.30    7.50
   1  -7  21  127.19    7.70
   1  -3   6    8.50    2.30
   2  -8  29   18.20    7.70
   2  -8  30   -1.10    7.10
   2  -8  31    3.00    7.20
   2  -8  32   18.40    6.90
   2  -8  33   -0.10    6.40
   2  -8  34    4.00    6.30
   2  -8  35    8.70    7.10
   2  -8  36    0.90    6.20
   2  -8  37   15.00    9.10
   2  -8  38   -1.50    8.80
   2  -8  39   -1.30    9.20
   2  -3   6   70.89    3.30
   3  -8  30   -0.30    7.30
   3  -8  32    0.90    6.50
   3  -8  33   -6.90    6.50
   3  -8  34   -1.50    6.60
   3  -8  35   11.80    6.60
   3  -8  36    5.80    7.20
   3  -8  37   13.60    8.80
   3  -8  38    1.00    9.10
   3  -7  21    8.50    5.40
   4  -8  31    5.60    7.60
   4  -8  32   13.70    7.70
   4  -8  33    8.10    7.60
   4  -8  34   -1.10    7.50
   4  -8  35    4.00    8.00
   4  -8  36   11.80    8.60
   4  -8  37   -5.30    8.90
   4  -6  16    4.70    4.00
   4  -5  12  128.09    6.60
   5  -7  22   19.50    6.10
   6  -3   7 1165.68   13.70
   7  -7  25   21.70    6.40
   7  -6  18    6.10    6.00
   7  -5  14   86.39    6.40
   8  -7  27    4.20    7.60
   8  -7  28    6.90    6.40
   8  -6  20   11.20    5.80
   8  -2   6    8.40    3.10
   9  -7  32   11.20    7.40
   9  -7  33    8.50    8.30
   9  -7  34   -4.90    9.20
   9  -7  35   -5.40    9.00
   9  -7  36    7.90    8.60
   9  -7  37    0.20    9.00
  10  -5  18   21.20    6.60
  11  -6  28    5.90    8.10
  11  -5  20   48.70    8.00
  11  -3  12   50.99    6.00
  12  -5  23    6.30    7.40
  12  -1   8    3.70    4.60
  12   2   2    2.50    2.50
  13  -5  27    2.20    7.30
  13  -5  29   18.20    7.10
  13  -4  20   13.00    6.70
  13  -3  16   -2.70    6.10
  14  -4  24   22.30    7.80
  15  -4  31    1.10    7.80
  15  -3  22   17.10    7.50
  15  -2  17   10.60    7.30
  16  -3  27   -2.50    6.70
  16  -3  28   -0.80    6.70
  -9  -5  27   -1.60    5.80
  -9  -4  20   30.00    4.80
  -7  -6  27    6.70    5.90
  -6  -6  23   15.90    5.60
  -5  -7  29    0.40    6.30
  -5  -7  31    7.50    6.20
  -5  -7  37    0.20    7.00
  -5  -7  38   -1.20    7.40
  -5  -7  39   -3.80    6.90
  -5  -6  21    9.60    5.60
  -5  -5  16    5.60    3.30
  -4  -7  26   37.00    7.60
  -4  -6  19  220.18    8.40
  -3  -7  24  193.78    9.90
  -1  -8  31   76.59    9.20
  -1  -8  32    9.40    7.60
  -1  -8  33   21.60    8.20
  -1  -8  34   -6.70    7.70
  -1  -8  35   12.90    8.00
  -1  -8  36    4.70    7.50
  -1  -8  37    7.90    8.40
  -1  -8  38    1.70    7.70
   0  -8  29    3.10    7.70
   0  -8  38    5.20    7.10
   0  -8  39   -6.00    8.60
   0  -8  40   -1.00    8.70
   1  -8  28   -0.90    7.00
   1  -8  29    1.20    5.80
   1  -7  20    5.00    5.60
   2  -8  27   29.00    7.80
   2  -8  28    3.20    6.90
   2  -8  40   12.20    8.90
   2  -7  20    4.30    5.10
   2  -6  15  384.36   10.40
   3  -8  29    7.70    6.50
   3  -8  39    7.40    7.60
   3  -8  40    1.50    9.30
   3  -8  41    3.70    8.80
   3  -7  20  167.88    8.70
   4  -8  28   23.40    7.80
   4  -8  29   75.79    9.40
   4  -8  38   -0.30    7.50
   4  -8  39   -9.30    9.30
   4  -8  40    3.40    8.90
   5  -8  30   -3.40    7.40
   5  -8  31    9.60    7.60
   5  -8  32    1.20    7.30
   5  -8  33   -5.20    6.50
   5  -8  34   -2.00    6.80
   5  -8  35   -4.50    6.60
   5  -8  36    4.70    8.50
   5  -8  37    2.50    8.70
   5  -8  38  -13.40    8.40
   5  -8  39   -2.30    8.80
   5  -6  16  130.49    6.70
   5  -4   9    4.90    3.60
   7  -7  24  125.29    8.70
   7  -1   3   35.50    2.90
   8  -7  25    0.10    6.70
   8  -7  26   12.10    6.50
   9  -7  29   11.70    7.80
   9  -7  30   17.30    6.80
   9  -7  31   11.70    6.90
   9  -7  38   -2.50    8.10
   9  -5  16    3.50    5.30
  11  -6  26    6.00    7.80
  11  -4  15   47.50    6.60
  12  -6  32   -0.40    8.10
  12  -6  33    4.20    8.00
  12  -6  34   -0.10    8.40
  12  -6  35    8.50    8.70
  12  -5  22    7.40    7.60
  12  -4  17    9.10    6.60
  13  -5  26   19.30    8.40
  13   0   7   -2.50    4.50
  14  -3  18    5.10    6.70
  14  -2  14   10.00    7.20
  15  -4  28   -2.10    7.20
  15  -4  29    2.20    6.80
  15  -3  21   -3.80    6.90
  16  -3  26   -5.60    7.40
  16  -2  20   15.90    7.50
  16  -1  16   -0.20    6.40
  17  -2  24   -6.40    7.40
 -10  -4  23   30.30    5.30
  -9  -5  26    0.10    5.60
  -8  -6  31    8.30    6.90
  -8  -6  32   13.50    7.30
  -8  -6  33    9.50    7.20
  -8  -6  34    1.50    7.30
  -8  -6  35    2.20    7.20
  -8  -6  36   11.00    7.30
  -8  -6  37    6.10    6.40
  -7  -6  26   18.80    6.20
  -7  -4  15   20.40    3.90
  -5  -7  28   75.19    8.40
  -4  -7  25   14.10    6.70
  -4  -4  11 2301.67   17.70
  -3  -7  23   -6.30    5.80
  -2  -8  31    0.10    7.20
  -2  -8  32   19.70    8.10
  -2  -8  33   -3.60    7.30
  -2  -8  34   -4.10    7.20
  -2  -8  36    1.70    7.20
  -2  -8  37   -0.90    7.70
  -2  -8  38   11.50    7.60
  -1  -8  39   -2.80    6.90
  -1  -8  40   -0.80    8.60
  -1  -8  41    3.40    8.80
  -1  -5  12   13.50    3.20
  -1  -4   9  158.58    4.90
   0  -8  28   19.30    6.30
   0  -8  41    5.30    8.60
   0  -7  20    6.40    4.80
   0  -6  15   -1.50    3.80
   0  -3   6 1556.54   12.50
   1  -8  27   25.60    6.30
   2  -8  26   24.40    8.20
   2  -7  19    5.70    5.70
   3  -8  27   40.80    7.20
   3  -7  19   71.89    7.20
   4  -6  15   32.70    5.40
   4  -3   6   25.60    2.80
   5  -8  28   -2.10    8.00
   5  -8  29    8.00    6.60
   5  -8  40    7.20    9.30
   5  -5  12   14.00    3.80
   5  -2   4   26.10    2.80
   6  -8  30    6.50    7.70
   6  -8  31    4.60    7.80
   6  -8  32    8.10    7.50
   6  -8  33   29.80    7.50
   6  -8  34    7.70    7.00
   6  -8  35    1.70    7.10
   6  -8  36    2.70    7.10
   6  -8  37   -0.40    9.00
   6  -8  38   -9.60    8.50
   6  -8  39   -2.60    8.40
   6  -7  21    7.40    6.90
   6  -6  16    4.10    5.60
   7  -7  23   17.50    6.30
   7  -6  17   -1.80    6.00
   7  -5  13    8.00    4.60
   7   0   1   -1.50    1.80
   8  -7  24   -4.30    6.70
   8  -3   8   33.40    4.20
   9  -7  27   -6.30    7.80
   9  -7  28   -1.90    6.30
   9  -3   9    9.20    3.80
  10  -7  31   -1.60    8.00
  10  -7  33    4.40    9.00
  10  -7  34   -7.40    9.00
  10  -7  35  -12.40    9.00
  10  -7  36    6.00   10.00
  10  -7  37    7.50    9.30
  10  -6  22   23.60    7.30
  10  -5  17    5.90    5.80
  10  -4  13    5.40    5.30
  10  -3  10   13.80    4.50
  11  -6  25   16.00    7.50
  11  -5  19   62.89    8.00
  12  -6  29    6.20    7.80
  12  -6  30    2.30    8.10
  12  -6  31   -0.60    7.00
  12  -5  21    0.40    7.00
  12  -3  13   20.50    6.00
  13  -5  25   16.90    7.70
  13  -3  15   -0.10    5.80
  13  -1   9    1.30    4.80
  14  -5  30   -5.10    7.30
  14  -5  31   -2.70    8.80
  14  -5  32    0.40    8.50
  14  -3  17    6.60    6.60
  15  -4  26    2.50    7.00
  15  -4  27   11.60    6.90
  15  -3  20    6.40    7.00
  15  -2  16   -4.70    6.70
  15  -1  13    8.00    6.90
  16  -3  24   -0.20    7.10
  16  -3  25    9.00    6.90
  16  -2  19    1.90    7.20
  17  -2  23    3.00    7.40
  -9  -5  25    2.20    6.00
  -8  -6  29   -5.00    6.60
  -8  -6  30   -2.50    6.60
  -7  -6  25   -2.10    5.70
  -7  -5  19    5.10    4.00
  -6  -7  31    2.20    6.60
  -6  -7  32   13.10    6.80
  -6  -7  33    8.10    7.20
  -6  -7  34   -0.90    6.60
  -6  -7  35   -1.60    6.70
  -6  -7  36   -3.40    7.00
  -6  -7  37   -5.60    7.50
  -6  -7  38   -5.80    6.50
  -6  -7  39   -2.70    7.20
  -6  -6  22   11.90    5.40
  -6  -5  17  259.47    7.90
  -5  -7  27   -0.20    6.20
  -5  -6  20    8.60    4.70
  -5  -4  12  335.77    7.30
  -4  -7  24   -2.00    6.00
  -4  -6  18   25.30    4.70
  -4  -5  14    0.10    3.90
  -3  -8  32    7.70    7.00
  -3  -8  34    5.00    7.10
  -3  -8  35   11.20    7.80
  -3  -8  36    2.60    7.00
  -3  -8  37   18.20    7.70
  -3  -7  22    4.60    6.00
  -2  -8  29   24.50    8.00
  -2  -8  39   -8.20    7.80
  -2  -8  40   10.80    8.10
  -2  -8  41    5.00    8.30
  -2  -6  16   33.00    5.00
  -1  -7  20    8.40    4.90
  -1  -2   4  127.79    3.10
   0  -8  26    7.80    7.00
   0  -7  19    4.90    5.70
   1  -8  25   63.39    8.70
   1  -7  19   77.59    6.40
   1  -5  11  285.37    8.00
   2  -8  25   70.29    8.30
   2  -5  11  120.29    5.80
   2  -4   8    4.30    3.00
   3  -5  11  912.31   13.60
   4  -8  25  198.48   11.20
   4  -8  26   39.70    7.20
   4  -7  19    6.70    5.60
   5  -8  26    6.30    7.20
   5  -8  27   12.80    6.90
   5  -6  15    7.00    5.20
   6  -8  28    1.80    8.00
   6  -8  29   46.30    8.10
   6  -5  12  114.59    6.60
   6  -4   9   60.99    5.30
   7  -8  31   11.60    8.00
   7  -8  32   -5.50    7.50
   7  -8  33    6.90    7.70
   7  -8  34   -3.30    6.50
   7  -8  35    5.00    6.90
   7  -8  36   -5.40    9.00
   7  -8  37   -2.50    8.10
   7  -8  38   -8.00    8.70
   7  -8  39    0.80    8.20
   8  -7  23    1.80    7.00
   9  -7  25   27.50    7.80
   9  -7  26    1.90    6.10
   9  -5  15  148.09    8.50
  10  -6  21   15.50    7.60
  11  -6  24    8.60    6.50
  11  -5  18   23.20    7.20
  11  -3  11  218.28    8.90
  12  -6  28    5.20    7.60
  12  -4  16   32.30    7.20
  13  -5  24    4.90    6.40
  13  -4  18    6.10    7.00
  13   2   3    3.70    3.10
  14  -5  28   -1.00    7.30
  14  -4  21    9.60    6.70
  15  -4  25   -0.50    7.10
  15   0  10   10.00    5.50
  16  -3  23    5.00    7.30
  16  -1  15    1.00    6.40
 -10  -4  22   -1.70    3.40
 -10  -2  14    5.20    2.60
  -8  -6  28   -0.30    6.70
  -7  -6  24    4.20    5.30
  -6  -7  30   -2.50    6.20
  -6  -7  40   -1.70    7.30
  -6  -4  13   64.09    4.30
  -5  -7  26   81.99    8.40
  -5  -5  15   59.59    5.00
  -4  -7  23    7.20    6.20
  -3  -8  30    1.40    7.70
  -3  -8  31   42.10    8.10
  -3  -8  38    1.20    7.50
  -3  -8  40   -4.00    8.10
  -2  -8  27   27.10    7.30
  -2  -8  28    9.90    5.80
  -2  -5  12  577.74   10.40
  -1  -7  19   71.79    6.60
  -1  -6  15  124.59    6.10
   0  -8  25    0.30    5.80
   0  -5  11   -6.10    3.90
   1  -8  24    5.20    7.00
   1  -7  18   19.90    5.90
   1  -4   8  264.07    6.40
   2  -8  24    1.20    5.70
   2  -7  18  208.98    9.60
   2  -6  14  396.56   10.20
   3  -8  24   -1.10    6.70
   3  -7  18  112.29    8.30
   3  -6  14    7.80    4.70
   3  -4   8  142.39    5.20
   4  -8  24    6.70    7.10
   4  -4   8  245.18    7.10
   5  -8  25   12.60    7.80
   5  -7  19    0.20    5.30
   5  -3   6   25.20    2.80
   6  -8  26   -0.40    7.80
   6  -8  27   20.70    7.20
   6  -7  20    4.70    5.60
   7  -8  28   10.00    7.30
   7  -8  29    8.50    7.70
   7  -8  30   -4.50    6.50
   8  -8  33   11.10    8.30
   8  -8  34  -12.60    8.50
   8  -8  35   -7.80    8.80
   8  -8  36    4.50    8.60
   8  -8  37    8.80    9.60
   8  -8  38  -10.90    9.60
   8  -7  22    0.60    6.70
   9  -7  24   46.20    7.80
   9  -1   4  124.99    5.30
  10  -1   5   38.70    4.10
  10   0   3    0.40    2.90
  11  -6  23   15.10    6.70
  11  -4  14    0.00    5.50
  11  -1   6   18.40    4.20
  11   0   4   53.59    4.40
  13  -6  31   -1.00    8.40
  13  -6  32    6.80    8.50
  13  -6  33  -10.70    8.80
  13  -6  34    5.40    8.70
  13  -5  23    7.30    6.20
  13  -3  14   36.30    6.90
  14  -5  27    2.50    6.90
  14  -2  13    1.20    7.00
  14   0   8   -1.10    4.80
  14   1   6    6.00    3.90
  15  -4  24    5.60    7.40
  15  -3  19   -1.30    7.00
  16  -4  30    8.20    7.60
  16  -3  22    5.40    7.20
  16  -2  18   30.80    7.60
  17  -3  28    0.30    7.20
  -8  -6  27   -1.80    6.50
  -7  -5  18  112.29    6.40
  -6  -6  21  111.59    7.30
  -5  -6  19    6.10    4.40
  -4  -8  32   12.90    7.20
  -4  -8  34   -3.20    7.50
  -4  -8  35   20.10    7.60
  -4  -8  36   13.30    7.70
  -4  -8  37    2.70    7.50
  -4  -8  38    3.10    7.20
  -4  -8  39   -4.50    7.60
  -3  -8  28    8.50    6.90
  -3  -8  29    9.50    7.30
  -3  -8  41    2.70    8.10
  -3  -7  21   10.60    5.70
  -2  -4   9    2.20    2.70
  -1  -3   6    6.00    2.20
   0  -8  24   18.40    6.20
   0  -7  18   38.60    5.60
   0  -6  14  286.97    8.90
   0  -4   8 2445.06   18.00
   1  -8  23   15.60    7.20
   2  -8  23   17.00    6.50
   3  -8  23    3.00    6.40
   4  -8  23   94.39    9.10
   4  -7  18   27.40    5.40
   4  -6  14   68.89    5.70
   5  -8  24    1.00    7.20
   5  -5  11  234.08    7.60
   6  -8  25  240.08   13.10
   6  -7  19    5.20    6.60
   6  -6  15    8.60    4.20
   7  -8  27   10.90    7.60
   7  -7  20   13.10    7.20
   7  -5  12   17.20    4.80
   8  -8  29   25.70    8.20
   8  -8  30   20.70    8.20
   8  -8  31    1.50    6.50
   9  -7  23    7.90    7.20
   9  -5  14    1.80    5.40
   9  -4  11    8.60    4.70
   9  -2   6   58.49    4.10
  10  -4  12   -0.70    4.70
  10  -2   7   91.09    5.30
  11  -7  29   11.30    8.50
  11  -2   8    3.30    4.60
  12  -5  19    3.50    7.10
  12  -4  15   -3.60    5.70
  12  -3  12   76.49    7.00
  12  -1   7   -3.50    4.40
  12   0   5    0.40    3.90
  13  -6  29    8.80    8.00
  13  -6  30    5.30    7.80
  13  -5  22    0.10    7.10
  13  -4  17   18.00    6.70
  14  -5  25    5.90    7.20
  14  -4  20   23.30    7.20
  14  -3  16   37.80    6.70
  14  -1  10    6.60    5.50
  15  -5  31    8.90    8.10
  15  -2  15   19.10    6.90
  15  -1  12    2.70    6.30
  16  -4  28    1.00    7.10
  16  -4  29    1.00    6.90
  17  -3  26    1.10    7.20
  17  -3  27    3.70    6.80
  -9  -5  23   15.60    5.80
  -8  -6  26    5.60    6.30
  -8  -5  20   -2.00    4.90
  -7  -7  31   24.60    7.70
  -7  -7  32    8.70    6.80
  -7  -7  35    4.90    6.50
  -7  -7  36    2.50    6.30
  -7  -7  37   -5.00    6.70
  -7  -7  38    1.90    7.30
  -7  -7  39   11.60    7.00
  -6  -7  27   11.90    6.60
  -6  -5  16   23.10    3.90
  -5  -7  24  237.68   10.50
  -4  -8  31    8.10    7.00
  -4  -8  40    0.30    8.00
  -4  -7  22   21.50    6.00
  -4  -6  17  212.48    8.20
  -3  -7  20  185.38    9.00
  -2  -8  25   64.99    8.50
  -1  -7  18   27.30    5.40
  -1  -5  11  274.57    7.60
   0  -9  36   22.80    8.50
   0  -9  37  -10.20    8.20
   0  -9  38   13.80    8.70
   1  -9  33   -4.70    7.40
   1  -9  34   11.80    7.70
   1  -8  22    7.60    6.40
   2  -9  32   11.90    7.80
   2  -9  34   -3.50    6.70
   2  -9  35   -5.00    6.80
   2  -9  36    7.60    7.60
   2  -9  37   -1.30    7.60
   2  -9  38   -6.60    9.10
   2  -9  39    5.40    9.20
   2  -9  40    2.20    9.60
   2  -8  22   22.10    7.60
   2  -7  17    6.00    5.30
   3  -9  31    2.60    7.50
   3  -9  32   17.50    8.50
   3  -9  33    4.40    6.70
   3  -9  34    4.50    6.80
   3  -9  35   -1.60    6.90
   3  -9  36    9.70    7.70
   3  -9  37   -4.70    7.40
   3  -9  38   -0.20    9.40
   3  -9  39    4.30    9.50
   3  -9  40  -11.40    8.90
   3  -8  22    0.60    6.90
   4  -9  32    8.80    7.70
   4  -9  33   -2.90    8.10
   4  -9  35    8.20    7.90
   4  -9  36    1.80    8.20
   4  -9  37   -4.50    8.70
   4  -9  38   -2.10    9.10
   4  -9  39    7.70    8.60
   5  -9  35   -1.00    9.00
   5  -8  23   13.60    7.50
   5  -6  14   57.99    5.40
   5  -4   8  332.57    8.20
   6  -8  24    3.70    7.30
   6  -3   6   17.20    3.60
   7  -8  25    3.40    7.20
   7  -8  26   -0.50    6.20
   7  -6  15   35.50    6.10
   8  -8  27    1.50    7.40
   8  -8  28   35.60    8.40
   8  -7  21    0.40    5.70
   9  -8  31    5.10    7.80
   9  -8  32   -3.90    7.70
   9  -8  33   -0.80    9.10
   9  -8  34    2.90    7.60
   9  -8  35   11.80    7.60
   9  -8  36    9.60    7.60
   9  -8  37    9.70    7.90
   9  -7  22   -0.80    7.20
   9  -3   8   23.90    4.40
  10  -5  15    4.10    6.40
  10  -3   9   62.69    5.50
  11  -7  28   -5.30    7.90
  11  -6  21    8.30    7.20
  11  -4  13  109.29    7.70
  12  -7  34  -16.70    9.00
  12  -6  24    1.20    6.30
  12  -2   9    6.20    5.10
  13  -6  27   15.40    8.40
  13  -6  28   -3.40    7.60
  13  -5  21    9.30    6.80
  14  -5  24   -6.30    7.50
  14  -4  19   33.50    7.60
  15  -5  29   -6.20    7.50
  15  -5  30   -3.50    8.30
  15  -4  22    1.00    7.20
  15  -3  18    3.50    6.00
  16  -4  26   -2.90    7.70
  16  -4  27    2.60    7.10
  16  -3  21    7.40    7.30
  16  -2  17   17.70    7.20
  16  -1  14   -1.40    6.20
  17  -3  25    3.00    6.30
  -9  -6  30    1.80    6.70
  -8  -6  25   28.50    6.90
  -7  -4  14  114.39    5.00
  -6  -7  26    2.70    6.00
  -6  -6  20   47.30    5.70
  -5  -8  33    0.30    6.80
  -5  -8  34    4.00    7.40
  -5  -8  35    2.20    7.50
  -5  -8  36    0.30    7.80
  -5  -8  37   -0.50    7.50
  -5  -8  38   -2.70    7.10
  -5  -8  39   -5.00    7.30
  -5  -7  23   16.70    6.40
  -5  -6  18    2.50    4.30
  -4  -8  28   20.10    7.40
  -4  -8  29   85.29    8.90
  -4  -7  21   12.40    5.70
  -3  -8  26   -5.70    6.60
  -3  -3   7  454.05    6.60
  -2  -8  24   -2.10    6.50
  -1  -9  33    8.10    7.40
  -1  -9  34    6.50    8.40
  -1  -9  35   -3.80    8.30
  -1  -9  36    7.30    8.50
  -1  -9  37   -9.60    8.50
  -1  -9  38    6.00    8.40
  -1  -9  39    3.40    8.40
  -1  -6  14   31.00    4.30
   0  -9  39    4.70    7.10
   0  -9  40    9.60    8.40
   0  -8  22   -4.20    6.50
   0  -7  17    1.90    4.70
   1  -9  29    9.80    7.00
   1  -9  30   -1.60    7.30
   1  -7  17   12.60    4.00
   1  -6  13  297.17    9.00
   2  -9  29    3.70    7.90
   2  -9  30   36.90    7.00
   2  -8  21   67.19    7.80
   2  -5  10   41.20    4.20
   3  -9  29   -3.30    7.90
   3  -9  30   -5.50    6.40
   3  -6  13  522.75   11.30
   3  -5  10 1739.43   18.10
   4  -9  29   11.40    7.50
   4  -9  30   45.30    8.80
   4  -9  40    4.60    8.00
   4  -7  17    5.10    4.90
   4  -6  13  353.46   10.10
   5  -9  31    7.90    8.40
   5  -9  32    3.50    7.90
   5  -9  34    0.00    6.80
   5  -9  37   -8.00    7.20
   5  -9  38    8.00    7.50
   5  -9  39    3.80    9.50
   5  -8  22    2.80    7.10
   6  -9  33    1.10    8.10
   6  -9  34   -6.50    9.00
   6  -9  35   -1.70    9.10
   6  -9  36   16.40    9.00
   6  -9  37   -3.00    8.80
   6  -9  38   -0.80    8.60
   6  -8  23  121.29   10.20
   6  -7  18    1.60    5.40
   6  -5  11  162.28    6.90
   6  -1   2   35.30    2.80
   7  -8  24    1.70    7.00
   7  -7  19   87.49    7.60
   8  -8  26    5.10    7.80
   8  -7  20    9.30    6.60
   9  -8  29   23.30    7.80
   9  -8  30   -4.90    6.70
  10  -8  34   -0.10    8.90
  10  -8  35    8.80    9.20
  10  -8  36   -3.50    9.00
  11  -7  26   -4.20    7.50
  11  -7  27    6.80    6.80
  11  -6  20   11.80    7.30
  11  -5  16   -3.10    6.60
  11   1   2   -0.50    2.90
  12  -7  30   16.60    8.60
  12  -7  31   -5.30    8.90
  12  -7  32   12.70    9.10
  12  -7  33   -0.90    7.50
  12  -6  23    3.40    6.20
  13  -6  26    2.80    7.80
  13  -5  20    1.90    6.50
  13  -4  16   -2.60    5.80
  13  -3  13    8.40    5.50
  13  -1   8    6.40    4.60
  13   0   6   31.50    4.70
  14  -6  31   -1.40    8.40
  14  -6  32   -1.60    9.10
  14  -5  23   14.60    7.70
  14  -3  15    4.90    6.10
  14  -2  12   -1.50    6.70
  15  -5  28    4.00    7.30
  15  -4  21   -5.10    7.50
  15  -3  17   17.70    6.90
  15  -2  14   -6.00    6.60
  16  -4  25    4.50    6.80
  16  -3  20   -0.30    6.90
  17  -3  24    1.80    7.80
  -9  -6  29   -0.40    6.90
  -8  -2  10    3.60    2.20
  -7  -7  28    7.50    6.30
  -7  -7  29    0.90    5.80
  -6  -7  25   -4.00    5.80
  -5  -8  30    2.30    6.60
  -5  -8  31    6.50    7.10
  -5  -8  32    0.70    7.10
  -5  -8  40    2.00    7.30
  -5  -5  14  492.85   10.00
  -4  -8  27    4.00    7.10
  -4  -5  13  327.17    8.20
  -3  -8  25    1.80    6.50
  -3  -7  19   66.79    6.40
  -2  -9  33   -8.30    7.60
  -2  -9  34    0.70    7.70
  -2  -9  35   -4.10    8.30
  -2  -9  36   11.40    8.50
  -2  -9  37    7.20    7.70
  -2  -9  39    1.10    8.40
  -1  -9  30    1.70    7.10
  -1  -9  31    5.50    7.60
  -1  -9  40    3.70    8.60
  -1  -8  22   13.70    6.60
   0  -6  13    1.70    3.80
   1  -9  28    3.90    6.80
   1  -8  21   45.50    6.40
   2  -9  27    5.00    7.10
   2  -9  28    6.40    6.70
   2  -7  16  167.08    8.30
   2  -3   5  292.87    6.00
   3  -9  27    5.80    7.30
   3  -9  28    0.40    6.60
   4  -9  28   -0.80    7.30
   4  -8  21  177.88    9.90
   4  -5  10   13.80    3.40
   5  -7  17   23.50    5.80
   5  -6  13   59.39    6.00
   6  -9  31    0.70    7.80
   6  -9  32    5.30    6.90
   6  -9  39    0.70    7.00
   6  -8  22   24.50    7.60
   6  -4   8   20.60    4.10
   7  -9  34    9.90    8.30
   7  -9  35    6.30    8.90
   7  -9  36    4.80    8.70
   7  -9  37    9.20    9.00
   7  -8  23    4.20    6.90
   7  -7  18   16.30    6.60
   8  -8  25   52.19    8.70
   8  -7  19    6.20    6.30
   9  -8  27   -4.60    7.20
   9  -8  28    5.50    6.30
   9  -5  13   38.60    6.40
  10  -8  31    0.20    9.00
  10  -8  32    8.60    9.80
  10  -8  33    1.60    7.30
  10  -6  18   16.20    6.00
  10  -5  14   51.89    7.00
  11  -7  25    4.30    8.10
  12  -7  28   -2.40    7.60
  12  -7  29   11.20    7.80
  12  -4  14  116.79    8.50
  12  -3  11    2.80    5.60
  13  -6  25   -5.70    7.50
  13  -2  10   -0.60    6.30
  14  -6  29   -0.50    7.70
  14  -6  30   11.00    8.50
  15  -1  11   90.59    8.10
  16  -2  16   -0.50    7.20
  17  -3  23    2.00    7.30
  -9  -6  28    2.30    6.00
  -8  -7  33    5.10    7.50
  -8  -7  34   -8.20    6.80
  -8  -7  35    4.30    7.50
  -8  -7  36    7.70    7.20
  -8  -6  24   12.70    6.50
  -8  -5  19    8.00    4.60
  -7  -7  27    1.00    6.20
  -7  -6  21   23.80    5.60
  -7  -5  17   24.40    4.20
  -6  -8  35    9.50    7.40
  -6  -8  36    8.60    7.70
  -6  -8  37   10.20    7.90
  -6  -6  19  269.97    9.00
  -5  -7  22   26.10    5.90
  -5  -4  11   39.30    3.30
  -4  -8  26   32.20    8.00
  -4  -7  20    4.50    5.60
  -4  -6  16    6.80    4.00
  -3  -8  24    5.00    6.70
  -2  -9  31   -2.70    7.90
  -2  -9  32   12.10    7.80
  -2  -9  40   -0.90    8.40
  -2  -5  11  118.89    5.50
   0  -9  27   -3.60    6.80
   0  -9  28    6.70    6.40
   0  -5  10   46.40    3.90
   1  -9  27    9.10    6.10
   1  -8  20   -6.80    5.80
   1  -7  16    6.30    4.00
   1  -3   5  348.87    6.20
   2  -8  20   24.90    6.70
   2  -4   7 1184.48   13.00
   2  -2   3  237.88    4.40
   3  -8  20    4.00    6.60
   3  -4   7   99.89    4.80
   3  -2   3 1711.13   11.90
   4  -8  20   14.10    6.90
   4  -7  16   27.40    5.60
   4  -3   5  980.80   11.30
   5  -9  28  176.88   11.30
   5  -8  21    5.80    5.60
   5  -5  10  112.59    5.60
   6  -9  28    5.70    7.40
   6  -9  29    3.70    7.60
   6  -7  17    2.40    5.20
   7  -9  30   26.10    8.50
   7  -9  32    2.20    7.10
   7  -9  33    3.30    6.70
   7  -6  14   10.00    5.30
   7  -5  11    1.30    4.50
   8  -9  35    6.80    8.80
   8  -9  36   10.60    9.50
   8  -9  37   16.10    9.90
   8  -8  24   -1.70    7.20
   8  -4   9   85.19    5.80
   9  -8  26    6.70    7.70
  10  -8  30   -0.90    7.30
  11  -6  19    7.90    7.40
  11  -4  12   18.20    6.00
  12  -7  27    7.80    8.50
  12  -6  21    4.50    7.90
  13  -7  32    0.90    8.90
  13  -7  33    2.60    9.10
  13  -6  24   -3.40    7.30
  13  -5  19   83.09    9.10
  13   1   4    9.70    3.50
  14  -6  27    9.70    7.40
  15  -5  25   27.70    8.70
  15  -4  20   -4.90    7.10
  16  -4  23   10.30    7.10
  16  -3  19    4.40    7.40
  -9  -6  27    0.80    6.40
  -9  -5  21   69.99    6.50
  -8  -7  31   -5.60    7.10
  -8  -7  32   -6.70    7.10
  -8  -6  23   12.50    6.30
  -7  -7  26    2.70    6.20
  -6  -8  32    2.60    6.50
  -6  -8  34    1.20    6.80
  -6  -8  38    5.20    7.00
  -6  -8  39   -4.20    7.10
  -6  -5  15    3.40    3.30
  -5  -8  28   -3.30    6.20
  -5  -7  21   73.39    7.50
  -4  -8  25  207.18   11.20
  -3  -9  32   29.00    8.40
  -3  -9  33    7.80    7.80
  -3  -9  34    6.00    7.40
  -3  -9  35    5.30    6.60
  -3  -9  36    6.50    7.30
  -3  -9  37   -2.90    6.60
  -3  -9  38    8.30    8.00
  -3  -9  39    4.10    8.10
  -3  -9  40   -2.60    8.70
  -2  -9  30   29.00    7.50
  -1  -8  21   47.80    6.20
  -1  -6  13  296.87    8.60
   0  -9  26  108.39    9.70
   0  -7  16   86.49    6.20
   1  -9  25   -0.50    6.80
   1  -9  26   18.60    6.60
   1  -4   7 1592.14   14.60
   2  -9  25   -0.80    7.10
   3  -9  25    4.20    7.30
   4  -9  25   -2.40    7.10
   4  -4   7  436.86    8.80
   4  -2   3  915.71    9.40
   5  -9  26   15.70    8.20
   5  -8  20    0.20    6.60
   5  -7  16    2.20    5.10
   6  -9  27   14.30    8.40
   6  -8  21   47.20    7.40
   6  -6  13    2.70    5.00
   6  -5  10   53.89    5.00
   7  -8  22   15.20    6.70
   7  -7  17  225.98   10.90
   7  -2   4   -0.10    2.60
   8  -9  31    7.50    8.00
   8  -9  32   -3.40    8.10
   8  -9  34    9.90    7.40
   8  -8  23   65.59    9.10
   8  -7  18    0.80    6.50
  10  -7  21   -4.30    7.40
  10  -2   6  170.78    6.60
  11  -7  23   16.20    8.80
  11  -2   7   20.80    4.60
  12  -7  26   28.00    8.80
  13  -7  31   -3.60    8.60
  13  -6  23   -2.20    7.70
  13  -5  18   50.99    7.90
  13  -4  15    1.20    6.00
  13  -3  12    3.50    6.10
  14  -6  26   10.40    7.60
  14  -5  21   -3.60    7.10
  14  -4  17   14.40    7.00
  14  -1   9    6.20    5.30
  14   0   7   -4.20    4.40
  15  -5  24    5.40    8.10
  15  -4  19    9.00    7.40
  15  -3  16    0.00    7.20
  15  -2  13   16.20    7.10
  16  -5  28    3.70    7.30
  16  -5  29   -3.40    7.70
  16  -4  22   16.00    7.80
  17  -4  27    8.00    7.60
  -9  -6  26   -4.70    5.90
  -8  -7  30    0.70    7.30
  -7  -6  20   16.70    5.20
  -6  -8  30    3.70    6.70
  -6  -8  31    3.30    6.60
  -6  -7  23    2.60    6.10
  -5  -8  27   14.20    6.50
  -4  -9  35    8.90    7.30
  -4  -9  36    1.00    7.50
  -4  -9  37    0.50    7.40
  -4  -9  38   -0.90    7.70
  -4  -9  39    4.70    7.50
  -4  -8  24    6.00    6.20
  -4  -7  19    0.20    4.60
  -3  -9  31   -3.10    7.30
  -2  -9  28   11.60    7.50
  -2  -3   6   70.29    2.80
  -1  -8  20    3.00    5.50
  -1  -7  16    1.20    4.60
  -1  -5  10  348.37    8.10
   0  -9  25   -0.90    7.30
   1  -8  19   23.70    6.80
   1  -7  15  255.07    9.20
   1  -6  12   30.00    4.00
   2 -10  35   33.10    9.10
   2 -10  36    6.30    9.00
   2 -10  37    5.30    9.00
   2 -10  38   10.20    8.70
   2 -10  39   14.10    9.40
   2  -9  24    1.40    7.20
   2  -7  15    4.90    3.80
   3 -10  35    4.40    8.40
   3 -10  36   -0.40   10.10
   3 -10  37    2.50    9.80
   3 -10  38   -5.40   10.00
   3 -10  39   -2.90    9.60
   3  -9  24  228.38   11.50
   3  -8  19   44.40    6.60
   3  -7  15   14.30    4.80
   3  -5   9    3.10    3.80
   4 -10  36   -4.20    9.00
   4 -10  37    4.40    9.60
   4  -9  24    1.60    7.20
   4  -8  19  100.99    8.50
   4  -7  15   45.20    6.10
   4  -6  12    6.40    3.50
   5  -9  25    4.00    7.60
   5  -4   7   75.69    4.90
   5  -3   5  298.47    6.80
   6  -9  26   18.10    7.80
   6  -8  20    5.50    6.90
   7  -9  27    1.60    7.80
   7  -9  28   89.89    8.90
   7  -8  21    4.70    7.00
   8  -9  29    6.30    7.70
   8  -9  30    6.60    6.60
   8  -8  22    4.00    8.00
   9  -9  33    4.90   10.00
   9  -9  34   10.00   10.00
   9  -9  35   12.20    9.50
   9  -9  36   15.00    9.60
  10  -3   8  178.28    7.30
  11  -7  22    9.40    7.30
  11  -6  18    3.50    5.90
  12  -7  25    0.90    7.80
  12  -5  16   66.89    8.20
  12  -2   8    3.30    5.10
  12  -1   6   10.50    4.70
  14  -5  20    8.10    7.50
  14  -2  11  214.18    9.80
  15  -6  29    1.60    7.60
  15  -6  30   10.10    8.60
  16  -5  27    7.80    7.90
  17  -4  26   -0.90    7.10
  17  -3  21    4.10    7.50
  -8  -7  29  -12.20    6.90
  -8  -6  22   88.69    7.90
  -8  -5  18    5.10    4.70
  -7  -8  35    4.50    7.30
  -7  -8  36    3.80    7.50
  -7  -8  37    1.00    7.50
  -7  -8  38   -1.90    7.20
  -7  -8  39   -3.20    7.80
  -7  -7  25   18.20    6.50
  -7  -5  16   11.70    4.10
  -6  -7  22    6.30    6.00
  -6  -6  18   11.00    4.30
  -5  -8  26   -1.20    6.50
  -4  -9  32    8.30    7.30
  -4  -9  33   -2.20    7.20
  -4  -9  34    1.60    7.20
  -4  -9  40   -0.70    8.00
  -4  -5  12  115.89    5.50
  -3  -9  29    4.30    7.20
  -3  -8  22    4.90    6.40
  -2  -9  27   -2.40    5.90
  -2  -4   8    6.30    2.60
   0 -10  35   -1.70    8.00
   0 -10  36   -2.10    8.60
   0 -10  37   18.00    9.30
   0 -10  38    6.90    9.10
   0 -10  39   -5.20    9.10
   0 -10  40    2.90    9.20
   0  -9  24    1.20    6.40
   0  -6  12   -1.70    4.00
   0  -4   7   -1.00    2.50
   0  -3   5   -0.30    1.60
   1 -10  33   -1.30    8.70
   1  -9  24  104.99    8.40
   1  -5   9    6.30    3.70
   2 -10  33    5.80    7.60
   2 -10  34    6.20    7.00
   2  -9  23   15.40    7.20
   2  -5   9   15.90    3.40
   3 -10  31   11.90    8.20
   3 -10  32   -3.00    7.60
   3 -10  33    3.30    6.60
   3 -10  34    0.80    7.00
   3  -9  23    8.10    7.30
   4 -10  32    4.70    8.00
   4 -10  33   19.00    8.20
   4 -10  34    2.40    7.00
   4 -10  35   -0.10    8.10
   4 -10  38    0.40    8.90
   4 -10  39   -1.40    8.20
   4  -5   9    4.80    4.20
   5 -10  34   -3.20    8.60
   5 -10  35    7.10    9.20
   5 -10  36    3.50    8.70
   5 -10  37    1.10    9.00
   5 -10  38    0.90    9.10
   5  -9  24  157.38   11.00
   5  -8  19   19.00    5.90
   5  -7  15    7.10    5.70
   5  -6  12  137.09    6.80
   5  -2   3    3.20    2.20
   7  -8  20    3.10    6.60
   7  -7  16   77.69    7.70
   7  -6  13   31.90    4.80
   8  -9  28   11.70    8.10
   8   0   1    0.20    2.20
   9  -9  30    7.90    7.70
   9  -9  31  -15.10    7.60
   9  -9  32   -6.80    7.90
   9  -8  23   -0.40    7.30
   9  -3   7   25.50    3.90
   9  -2   5    1.00    3.10
  10  -9  35    8.80    9.30
  10  -6  16   -0.40    5.20
  10  -4  10   76.09    6.20
  11  -8  27   12.80    8.90
  11  -8  28   -5.50    7.20
  11  -6  17  141.99   10.00
  11  -5  14   39.10    7.40
  12  -8  31   10.80    9.10
  12  -8  32   14.50    9.60
  12  -8  33   -5.90    9.40
  12  -8  34    4.00    7.60
  12  -7  24   -5.50    7.90
  12  -3  10    0.80    4.40
  13  -7  27    8.20    8.10
  13  -5  17    7.60    6.80
  13  -4  14    1.80    6.20
  14  -7  32    9.50    9.00
  14  -6  24   24.10    8.80
  14  -3  13   -0.70    7.50
  15  -5  22   -4.60    7.00
  15  -4  18    1.10    6.60
  15  -3  15   28.10    7.80
  15  -1  10    6.20    6.40
  16  -5  26    2.80    7.90
  16  -4  21   -2.40    7.40
  17  -4  25   -6.50    6.50
  17  -3  20   -4.70    7.80
 -10  -4  19   13.30    4.10
  -9  -6  25    5.20    6.10
  -9  -5  20  165.38    7.70
  -8  -7  28    4.30    6.90
  -7  -8  32    0.60    7.30
  -7  -8  33    5.30    7.30
  -7  -8  34    1.90    6.50
  -6  -8  28   -1.10    7.20
  -5  -9  36   23.90    7.90
  -5  -9  37   -4.70    7.20
  -5  -9  38    6.00    7.40
  -5  -9  39   -3.70    8.00
  -5  -7  20  265.57   10.00
  -5  -6  16  143.49    6.70
  -5  -5  13   39.10    3.80
  -4  -9  30   40.30    8.30
  -4  -9  31   -3.90    7.70
  -4  -8  23   84.69    8.50
  -3  -9  27   -8.10    6.80
  -3  -9  28    1.00    6.40
  -3  -7  17  203.38    8.70
  -2  -9  26   33.80    6.70
  -1 -10  34    2.00    8.20
  -1 -10  35   11.90    8.50
  -1 -10  36    3.20    8.50
  -1 -10  37    0.90    8.80
  -1 -10  38    3.70    8.90
  -1 -10  39    1.20    8.90
  -1 -10  40   -1.40    8.70
  -1  -8  19   34.30    6.30
   0  -7  15    0.30    4.00
   1 -10  30    3.40    7.30
   1 -10  31   23.50    8.30
   2 -10  30    4.20    7.80
   2 -10  31    6.60    6.90
   2  -8  18  115.99    7.80
   3 -10  30    3.60    8.10
   3  -8  18    2.90    5.30
   4 -10  30    5.50    8.20
   4 -10  31    5.60    7.10
   4  -8  18    2.00    5.70
   5 -10  31   -0.10    8.30
   5 -10  32    3.60    7.00
   5  -5   9   39.20    4.80
   6 -10  32   12.00    8.30
   6 -10  33   48.00   10.60
   6 -10  34    0.50    9.30
   6 -10  35    5.20    7.60
   6 -10  36   -4.80    7.50
   6 -10  37   -1.60    7.50
   6 -10  38    1.00    7.50
   6  -9  24    1.80    6.40
   6  -7  15   14.90    6.30
   7  -9  25    3.90    7.60
   8  -9  26    3.10    7.50
   8  -9  27    3.60    6.70
   9  -9  29    2.10    7.70
   9  -8  22   10.40    7.90
   9  -4   9   16.10    4.70
  10  -9  32   10.60    9.70
  10  -9  33    5.90    8.80
  10  -7  19   12.00    7.30
  11  -8  26    1.10    8.30
  11  -7  21   15.00    6.90
  11  -4  11   74.29    6.70
  12  -8  29   10.50    8.10
  12  -8  30    5.60    9.30
  12  -7  23   -3.40    7.50
  13  -7  26   -1.00    7.60
  13  -1   7   75.49    6.00
  14  -7  30    8.20    9.40
  14  -7  31  -11.00    7.60
  14  -6  23   17.80    8.60
  15  -6  27    5.30    7.80
  15  -2  12   23.30    7.20
  16  -5  25   -2.20    7.20
  16  -4  20   27.00    7.90
  16  -3  17    2.20    7.50
  16  -2  14   15.50    6.80
  17  -4  24   -3.70    6.70
 -10  -2  13   49.70    3.00
  -9  -6  24   32.40    6.90
  -8  -7  27    9.40    6.40
  -7  -8  31    7.70    7.00
  -7  -6  19    3.50    5.20
  -6  -8  27   20.90    7.40
  -6  -7  21    8.00    5.80
  -5  -9  33   -3.10    7.80
  -5  -9  34   -0.40    7.10
  -5  -9  35    4.20    7.30
  -5  -8  24    7.70    6.40
  -4  -8  22    5.50    6.00
  -4  -7  18   22.00    5.10
  -3  -9  26    7.00    7.40
  -3  -8  21   48.70    6.50
  -2 -10  35   33.80    8.70
  -2 -10  36    4.90    8.00
  -2 -10  37   10.80    9.30
  -2 -10  38    2.10    8.80
  -2 -10  39    0.10    8.70
  -2  -9  25    5.50    6.40
  -2  -5  10   39.30    3.90
  -1 -10  31   24.60    8.60
  -1 -10  32    6.00    8.30
  -1 -10  33   -3.00    7.30
  -1  -6  12   27.10    4.30
   0  -9  23    1.00    5.70
   1 -10  29   -1.80    7.30
   1  -9  22    4.90    7.30
   1  -7  14    7.40    4.60
   2 -10  28    8.00    7.80
   2 -10  29   30.40    7.80
   2  -9  22   67.19    7.60
   2  -7  14   68.49    5.60
   2  -6  11    2.70    3.90
   3 -10  28    6.80    8.30
   3 -10  29    3.10    7.00
   3  -7  14    8.70    4.60
   3  -6  11   38.20    4.90
   4 -10  28   -7.20    7.50
   4 -10  29   41.00    8.10
   4  -9  22    9.90    6.70
   4  -7  14   12.10    5.40
   4  -6  11   -0.70    4.20
   5 -10  29    3.20    8.40
   5  -9  22    7.70    7.20
   6 -10  30    5.60    8.00
   6 -10  31   -0.30    8.00
   7 -10  32    5.80    8.10
   7 -10  34   -2.40    9.10
   7 -10  35    2.10    7.50
   7 -10  36   -0.50    8.30
   7  -9  24  153.28   11.00
   7  -8  19    1.70    6.80
   8  -9  25    3.50    7.40
   8  -8  20  111.09    9.30
   8  -4   8  157.58    6.80
   9  -9  27    6.20    7.80
   9  -8  21    4.50    8.00
   9  -6  14   28.00    5.50
   9  -5  11   36.90    5.80
   9  -1   3  107.99    4.70
  10  -9  30   31.60    9.70
  10  -9  31    0.60    7.90
  10  -6  15   88.99    8.20
  10  -5  12  274.57   10.40
  11  -8  25   30.30    9.50
  11  -7  20   15.30    8.00
  11   0   3   -0.70    3.40
  12  -8  28    4.20    9.00
  12  -6  18   44.10    8.20
  12  -4  12   53.99    6.60
  12   0   4   21.20    4.10
  13  -7  25   13.10    7.40
  13  -6  20    0.90    7.10
  13   0   5    0.80    4.30
  14  -7  28    3.50    8.00
  14  -7  29    1.60    7.60
  14  -6  22   -0.50    7.60
  14  -5  18    6.20    7.40
  14  -4  15   12.40    6.70
  15  -6  26    0.90    7.50
  15  -5  21    3.50    7.40
  16  -5  24    4.00    7.80
  17  -4  23    5.20    8.20
  17  -3  19   -0.40    7.50
 -10  -5  22   21.70    4.90
  -8  -7  26    5.50    6.90
  -8  -6  21    6.00    4.90
  -7  -8  29    7.70    7.30
  -7  -8  30    1.90    6.60
  -7  -7  23   15.30    6.10
  -6  -8  26    0.10    6.70
  -6  -6  17  225.08    7.90
  -5  -9  31    2.90    7.50
  -5  -9  32   -1.90    7.20
  -5  -7  19    0.90    4.80
  -4  -9  28    5.50    6.80
  -2 -10  32   -1.50    7.90
  -2 -10  33   -6.80    7.40
  -2 -10  34    6.60    7.60
  -2  -9  24    9.70    6.70
  -1 -10  30   -5.10    8.40
   0  -9  22   19.10    6.90
   0  -2   3   -0.80    1.10
   1 -10  28   -1.90    6.40
   1  -6  11  650.73   12.20
   2 -10  27   40.60    9.20
   2  -9  21   23.10    7.50
   2  -8  17    7.30    5.20
   3 -10  27   24.90    8.00
   3  -9  21    6.20    6.90
   3  -8  17  117.29    7.90
   4 -10  27    3.40    8.50
   4  -9  21    6.40    7.00
   4  -8  17    2.30    5.90
   5 -10  28   -4.60    7.90
   5  -7  14  336.07   10.20
   5  -6  11  127.09    7.20
   6 -10  29   13.00    8.40
   6  -9  22   15.70    8.20
   6  -5   9   72.29    5.20
   7 -10  30    8.70    7.90
   7  -7  15   -0.80    5.00
   7  -6  12   93.89    7.00
   8 -10  33   18.30    9.80
   8 -10  35   -0.40    8.80
   8 -10  36   -5.20    7.90
   8  -9  24   -0.90    7.50
   9  -9  26   30.70    8.40
  10  -9  29    1.20    7.70
  10  -7  18   50.69    7.80
  11  -8  24   -3.30    8.50
  11  -5  13   11.90    6.10
  12  -8  27    0.90    8.60
  12  -7  21   -3.40    7.40
  13  -8  30   -2.20    8.70
  13  -8  31    9.90    9.70
  13  -8  32   -0.30    8.10
  13  -6  19   17.00    7.70
  13  -5  16   22.60    6.90
  14  -7  27   -0.60    7.70
  14  -1   8    0.60    4.70
  15  -6  25    4.20    7.80
  15  -5  20   28.90    8.20
  15  -3  14    6.10    7.00
  16  -6  29    5.60    8.50
  16  -5  23    5.20    7.90
  16  -4  19    2.20    7.30
  16  -3  16    6.10    7.30
  17  -5  27   -1.70    7.10
  17  -4  22    4.10    7.40
  -9  -7  29    9.70    6.80
  -9  -6  23   14.00    6.20
  -9  -5  19   36.60    5.20
  -9  -4  16   55.69    4.80
  -9  -2  11   76.29    3.10
  -8  -8  34    7.20    7.90
  -8  -8  35   12.10    7.40
  -8  -7  25   -1.50    6.90
  -8  -5  17   78.29    5.90
  -7  -8  28    4.70    6.70
  -6  -9  34   -5.30    7.70
  -6  -9  35   10.80    6.80
  -6  -9  36    2.90    7.60
  -6  -9  37   -5.20    7.70
  -6  -9  38    1.40    7.10
  -6  -9  39    3.50    7.50
  -5  -9  29    1.00    7.10
  -5  -9  30    6.70    7.50
  -5  -8  23   11.00    6.40
  -5  -4  10  160.48    5.00
  -4  -9  27    8.40    7.20
  -4  -8  21  187.58    9.50
  -4  -6  14   72.39    5.30
  -3 -10  33   -4.10    7.50
  -3 -10  34    2.80    8.20
  -3 -10  35    7.30    7.90
  -3 -10  36   -1.40    7.90
  -3 -10  37   -0.50    8.10
  -3 -10  38    2.20    8.20
  -3 -10  39   -8.70    8.70
  -3  -8  20    6.90    5.30
  -2 -10  30    1.90    7.70
  -2 -10  31    3.90    7.60
  -2  -9  23   24.90    6.80
  -1 -10  29    5.50    6.50
  -1  -8  18   -3.20    4.80
  -1  -3   5  361.76    5.90
   0 -10  27    2.50    7.30
   0  -7  14  210.78    8.00
   0  -6  11    5.10    3.70
   1 -10  26    4.90    7.40
   1 -10  27    0.00    6.70
   1  -9  21   -2.30    5.60
   2 -10  26    5.60    7.40
   3 -10  26    3.10    7.40
   3  -4   6  169.38    5.60
   4 -10  26   10.80    8.40
   5 -10  27   12.60    7.70
   5  -8  17   18.30    5.90
   6 -10  27    2.10    8.00
   7 -10  29    5.20    8.00
   7  -9  22   -4.00    7.10
   7  -8  18   -3.00    6.50
   7  -3   5   70.79    4.90
   8 -10  31   11.30    8.40
   8 -10  32    2.50    7.60
   8  -8  19   76.19    8.00
   9 -10  34   -4.90    9.20
   9 -10  35   -2.50   10.30
   9 -10  36  -14.00   10.00
   9  -9  25   -2.90    7.70
  10  -4   9   -4.30    4.60
  10  -3   7   65.99    5.30
  10   0   2    8.90    3.20
  11  -8  23   -1.20    8.10
  11  -7  19    0.20    6.10
  11  -4  10    5.90    5.70
  11  -3   8   10.70    4.30
  11  -2   6   18.20    4.30
  12  -8  26   12.90    7.40
  12  -5  14   19.60    6.40
  13  -8  29   -8.40    9.50
  14  -7  26   28.10    8.40
  14  -6  21    0.90    7.20
  14  -5  17    1.90    7.30
  15  -7  30   -1.10    9.20
  16  -6  27    7.00    7.80
  16  -6  28    4.70    7.90
  16  -5  22    0.60    7.80
  16  -2  13    2.80    6.70
  -9  -7  28   -2.00    7.00
  -8  -8  32    5.30    7.90
  -8  -8  33    1.70    7.80
  -8  -6  20   10.90    5.70
  -7  -7  22   17.00    5.90
  -7  -6  18    4.60    4.80
  -7  -5  15  135.59    6.20
  -6  -9  32   -0.40    6.90
  -6  -9  33    7.10    7.50
  -6  -7  20    4.80    4.90
  -5  -9  28  185.38   11.20
  -5  -6  15   10.40    3.60
  -4 -10  37   -4.00    7.90
  -4 -10  38   10.60    7.70
  -4 -10  39   -6.20    8.30
  -4  -9  26    9.50    7.30
  -4  -7  17    6.00    4.60
  -3 -10  31    8.40    8.10
  -3 -10  32    3.00    7.70
  -3  -9  24  210.88   11.40
  -2  -7  15    5.70    4.00
  -2  -6  12    4.70    4.30
  -1  -7  14    6.40    4.50
  -1  -5   9    2.60    2.60
   0 -10  26    4.30    7.20
   0  -9  21    5.30    5.60
   0  -8  17    0.30    4.70
   1  -9  20   -3.30    6.30
   2 -11  34    7.10    8.90
   2 -11  35    6.70   10.20
   2 -11  36   24.60   10.20
   2 -11  37    2.80    8.90
   2 -11  38    2.70   10.30
   2 -10  25   21.90    7.80
   2  -8  16   17.10    6.30
   2  -7  13    9.60    5.10
   2  -4   6 1672.43   15.00
   3 -11  34    1.40    8.80
   3 -11  35    3.90   10.20
   3 -11  36    7.20   10.10
   3 -11  37    7.10   10.30
   3 -11  38    3.30    8.20
   3 -10  25   13.90    7.90
   3  -8  16  130.49    8.60
   3  -7  13    3.70    3.70
   3  -5   8   10.60    3.20
   4 -11  34    2.40    8.90
   4 -11  35   17.20    9.30
   4 -11  36    8.90   10.20
   4 -11  37    8.00   10.30
   4 -11  38    5.00   10.30
   4 -10  25   93.09   10.00
   4  -9  20   11.90    6.40
   4  -8  16   -3.40    6.20
   4  -7  13    5.30    4.90
   5 -11  36   14.80    9.70
   5 -11  37    6.20   10.10
   5 -10  26    0.20    7.20
   5  -9  20  392.06   14.10
   6  -9  21    6.10    6.40
   6  -8  17   17.60    6.10
   6  -6  11  206.78    7.90
   7 -10  27   -2.60    8.00
   7 -10  28   15.80    7.10
   8 -10  29    6.20    9.10
   8 -10  30    6.80    7.10
   8  -9  23   25.30    7.30
   8  -7  15    3.80    5.50
   9 -10  31    6.20    9.30
   9 -10  33   -1.90    8.20
   9  -9  24   71.09    9.30
   9  -4   8  150.48    7.20
  10  -7  17    8.50    6.70
  11  -7  18    6.90    7.60
  11  -6  15    6.10    7.40
  12  -9  32    6.50    9.50
  12  -9  33   -7.70    9.40
  12  -8  25    4.70    7.10
  12  -7  20    2.70    7.60
  12  -4  11   28.20    6.50
  12   2   1    0.60    2.50
  13  -8  27   10.70    8.70
  13  -8  28    1.20    8.50
  13  -5  15    6.50    6.40
  13  -3  10   21.10    6.70
  14  -7  25    7.70    7.60
  14  -6  20   31.60    8.10
  14  -4  14   10.00    6.60
  15  -6  23    4.70    7.50
  15  -4  16   11.90    6.40
  15  -2  11   54.69    7.60
  16  -4  18   35.10    8.70
  16  -3  15   -1.80    7.50
  17  -5  25   23.20    8.30
  17  -4  21    3.00    7.50
  -7  -8  27    3.10    6.00
  -6  -9  31   -1.90    7.40
  -6  -8  24    5.80    6.40
  -6  -6  16    5.20    4.40
  -5  -9  27   14.10    7.10
  -5  -8  22   -0.90    5.80
  -5  -7  18   78.49    6.10
  -4 -10  33   13.00    8.20
  -4 -10  34    1.00    7.90
  -4 -10  35    5.70    7.60
  -4 -10  36  -12.90    7.70
  -4  -9  25    2.10    7.20
  -4  -8  20   17.20    6.20
  -4  -5  11  175.78    6.10
  -3 -10  30   13.70    8.20
  -3  -9  23    3.80    6.60
  -3  -8  19   34.70    6.50
  -3  -3   6 1122.99    9.90
  -1  -9  21    0.10    6.60
  -1  -8  17  168.18    8.50
   0 -11  34    8.20    8.40
   0 -11  35   -9.90    8.90
[truncated: 22,130,344 more chars]
